# Supplementary material for: Inferring latent temporal progression and regulatory networks from cross-sectional transcriptomic data of cancer samples
Source: PLoS Comput Biol. 2021 Mar 5;17(3):e1008379. doi: 10.1371/journal.pcbi.1008379 (PMC7968745; doi:10.1371/journal.pcbi.1008379)
Supplement: S1 Data — (XLSX) [file pcbi.1008379.s025.xlsx]

## Sheet: Fig 2a
Simulated cross-sectional clinical transcriptomic data
CV=0
G1	1.03274	0.996373	1.06653	0.942802	1.06361	0.646171	0.109365	1.04494	0.0830967	0.811151	0.939701	0.943784	0.980047	1.06847	0.926425	0.974117	0.674871	0.836265	1.00602	0.940551	0.261158	1.01279	1.01955	1.039	1	0.0614403	0.860439	1.05089	0.965797	0.905602	1.05548	0.157699	0.731128	0.0252068	0.945974	0.980998	0.958428	1.02268	0.939024	0.94145	1.01027	1.03358	0.959545	0.558973	1.06963	0.703224	0.195799	0.980991	0.954147
G2	1.33858	1.1148	1.32143	1.1276	1.32752	0.6884	0.262258	1.33939	0.242026	0.863551	1.20245	1.22517	1.30068	1.2833	1.0092	1.29288	0.716718	0.893245	1.32571	1.1407	0.370844	1.3302	1.33387	1.3395	1	0.224102	0.92278	1.22214	1.05879	0.980878	1.33585	0.297442	0.77469	0.187953	1.03686	1.08977	1.26642	1.16153	1.15356	1.21396	1.13875	1.18306	1.07298	0.607049	1.29496	0.745511	0.324456	1.0298	1.08695
G3	1.13348	0.551143	0.992783	1.09117	1.01846	0.144826	0.0098088	1.10269	0.00764546	0.267551	1.14555	1.16031	1.18776	0.873659	0.412757	1.18793	0.161421	0.293575	1.17341	1.10095	0.0269153	1.16601	1.15692	1.11902	1	0.00597361	0.321171	0.734659	1.0405	0.380848	1.06434	0.0143026	0.199125	0.00326555	0.445891	0.515255	1.18161	0.624368	1.11052	1.15322	0.587583	0.661287	1.05073	0.103294	0.905683	0.179503	0.0184167	1.0201	1.06096
G4	2.06663	3.1164	2.42597	1.19495	2.37268	3.70203	4.04752	2.16555	4.06099	3.50794	1.35956	1.42164	1.71032	2.64235	3.3043	1.67055	3.67344	3.47023	1.88016	1.22027	3.97145	1.92527	1.9714	2.11565	1	4.07274	3.43098	2.85846	1.07978	3.34798	2.26774	4.02358	3.61182	4.0959	3.25923	3.1652	1.55765	3.01569	1.2464	1.39012	3.06653	2.96398	1.10136	3.7793	2.58798	3.64338	4.00475	1.03862	1.12365
G5	2.81496	4.98541	3.52374	1.30689	3.41566	6.11469	5.89335	3.00522	5.80218	5.79067	1.5704	1.67186	2.16257	3.97174	5.38366	2.093	6.07384	5.71863	2.46701	1.34699	6.17726	2.54987	2.63549	2.90876	1	5.70617	5.64172	4.43085	1.1256	5.47401	3.20575	6.0176	5.97627	5.45387	5.28931	5.08985	1.89899	4.76889	1.38852	1.62019	4.87829	4.65759	1.15951	6.20586	3.8579	6.0277	6.08966	1.0609	1.19454
G6	0.597886	0.732162	0.595688	0.837433	0.593441	1.30484	3.85936	0.593223	4.243	1.001	0.750163	0.724823	0.643317	0.614733	0.828627	0.651677	1.24566	0.961282	0.615599	0.821728	2.60624	0.610182	0.60541	0.595183	1	4.6569	0.924316	0.652412	0.92296	0.858111	0.591653	3.33843	1.138	5.83024	0.8014	0.753271	0.679973	0.695367	0.806485	0.737255	0.712892	0.679501	0.904913	1.5057	0.608366	1.1901	3.02589	0.960498	0.88734
Stage	2	3	2	1	2	3	4	2	4	3	1	1	2	2	3	1	3	3	2	1	4	2	2	2	1	4	3	2	1	3	2	4	3	4	3	3	1	3	1	1	3	3	1	3	2	3	4	1	1
True progression	34	54	41	10	40	69	91	36	93	63	16	18	26	45	58	25	68	62	30	11	83	31	32	35	1	95	61	49	5	59	38	88	66	100	57	55	22	52	12	17	53	51	6	72	44	67	86	3	7
CV=5%
G1	0.980694	1.01825	0.917996	1.08045	1.06082	0.431807	0.991978	0.866624	1.02967	0.939722	0.868094	0.11502	0.909712	0.873184	0.024798	0.538738	0.947683	0.868301	0.973207	0.370486	0.922785	0.749333	1.01535	1.11872	0.922482	0.521796	0.191442	0.93877	0.92903	1.0335	1.00767	0.896303	0.568507	0.945957	0.939917	0.0699345	0.261306	0.137151	0.226624	0.801849	0.331449	0.955723	0.991995	0.461176	0.125451	0.0449727	0.519535	0.0361914	0.0923237
G2	1.01225	1.24032	1.10051	1.18802	1.36313	0.472721	1.32728	1.2107	1.28578	1.25501	1.1252	0.237665	1.14865	1.07658	0.175034	0.664834	1.14407	0.986424	1.2645	0.453934	1.18212	0.839693	1.41793	1.28119	1.00842	0.583935	0.333763	1.13864	1.33256	1.26029	1.30392	1.01651	0.629782	1.22451	1.02276	0.228592	0.3832	0.269849	0.34836	0.865747	0.444393	1.02162	1.33592	0.450051	0.276472	0.210295	0.58521	0.209641	0.227667
G3	1.00979	1.12666	1.10388	1.00024	0.908037	0.0523646	1.23722	1.17941	1.07346	1.11777	1.08286	0.00977904	1.14099	0.455355	0.00353139	0.122031	1.11222	0.397503	1.13491	0.0487128	1.24227	0.243377	1.24084	0.904708	1.07813	0.0835221	0.0147286	0.543334	1.08994	0.989138	1.052	0.316636	0.143347	1.31574	1.06067	0.00725043	0.0276005	0.013472	0.0226219	0.278033	0.0382885	0.497332	1.20876	0.0671387	0.0109754	0.00453105	0.0934374	0.00428778	0.00830583
G4	0.936419	1.52201	1.15801	2.38529	2.62534	4.09487	1.85479	1.43083	1.88471	1.32922	1.13095	4.11769	1.43086	3.30792	3.56711	3.62668	1.1735	3.19795	2.02254	3.96195	1.36335	3.62165	1.78259	2.51813	1.06631	3.8344	3.83711	2.87745	1.40802	2.40874	1.48724	3.25621	3.66142	1.58265	0.986403	4.08874	3.96292	3.88287	4.27774	3.28889	3.95123	3.49247	1.78473	3.97783	3.82873	3.89249	3.71808	4.15991	4.04051
G5	1.01936	1.75122	1.27296	3.14954	3.16014	5.91256	2.38599	1.87565	2.40735	1.35833	1.22954	5.9124	1.55745	5.46048	5.34157	6.30415	1.31492	5.41534	2.46799	6.42239	1.60496	6.50606	2.0198	3.76781	1.23634	6.17099	6.06027	4.74696	1.65401	3.33996	2.22816	5.9008	5.71364	1.86587	1.21406	5.75314	6.37094	5.95358	6.06463	5.97323	6.29898	5.70607	2.11497	6.23215	5.93337	5.41497	5.93447	5.22561	5.56101
G6	1.02975	0.75721	0.770828	0.574708	0.579347	2.06137	0.638039	0.659715	0.609254	0.735298	0.815184	3.9154	0.692939	0.835978	5.62835	1.33598	0.850218	0.882962	0.588206	2.0549	0.650593	1.05078	0.611187	0.648911	0.896287	1.56187	2.97812	0.753546	0.750422	0.589407	0.695085	0.935529	1.21793	0.695809	0.857447	4.57198	2.59145	3.44253	2.46163	0.904706	2.20504	0.784282	0.638867	1.83466	3.63946	5.47689	1.53877	5.36662	3.96469
Stage	1	1	1	2	2	4	2	1	2	1	1	4	1	3	4	3	1	3	2	4	1	3	2	2	1	3	4	3	1	2	1	3	3	1	1	4	4	4	4	3	4	3	2	4	4	4	3	4	4
True progression	1	18	9	37	43	78	31	21	29	16	10	91	17	57	100	71	11	59	32	79	15	64	26	44	7	74	87	54	19	42	24	61	70	22	8	94	83	89	84	62	80	56	27	76	90	97	73	98	92
CV=10%
G1	1.09558	0.795832	0.472404	1.12107	0.749558	0.956439	0.989425	1.05117	0.982513	0.248652	0.254299	0.0294279	1.15924	1.08604	0.842157	0.741639	0.762057	0.942702	1.00097	1.09462	0.154115	0.842718	0.901153	0.330561	0.0553993	0.539279	0.0355116	1.03482	0.907173	0.763364	1.15545	1.04866	0.235713	1.08979	0.921132	0.137439	0.61495	0.576045	0.161002	1.05785	0.939788	1.016	1.09476	1.08423	0.0575024	0.999667	0.960599	1.11889	0.972383
G2	1.48313	1.15897	0.508141	1.27733	1.20961	1.04319	1.11044	1.38356	1.51016	0.375248	0.28234	0.220077	1.22295	1.10003	0.824009	1.19342	1.09752	1.1166	0.939202	1.13548	0.302923	0.953796	1.21555	0.408633	0.20128	0.557521	0.207497	1.25752	1.0922	0.61307	0.992828	1.02907	0.37162	1.3002	1.05727	0.313191	0.725701	0.723912	0.299489	1.17925	1.43455	1.13888	1.33223	1.1506	0.223175	1.15885	0.820578	1.3901	1.22931
G3	0.923288	1.32479	0.0656454	0.741405	0.886343	1.042	1.15556	0.860114	1.1	0.0289476	0.028835	0.00474823	1.22899	0.830966	0.193683	1.15885	1.0736	1.29902	1.12897	0.824922	0.0130764	0.416856	0.826835	0.0353113	0.00528915	0.0893539	0.00334142	0.983723	1.21467	0.205349	0.913134	1.05109	0.0287992	1.17346	0.365855	0.0124405	0.155128	0.142115	0.0126506	0.625031	1.14894	0.969813	1.09023	0.611148	0.00626772	1.15926	0.422726	1.2663	1.10264
G4	2.46396	1.07974	4.38812	3.13033	1.89574	1.3613	1.05648	2.11494	2.58709	3.64272	3.85509	4.60179	0.983884	3.03068	3.27247	1.14972	1.42716	1.34258	1.02697	2.33482	3.8029	3.62532	2.41578	3.59038	3.91434	4.18317	3.52612	1.42814	1.34804	4.2878	1.17932	1.03101	4.5601	2.19438	3.43414	4.11309	3.67692	3.56818	3.4379	3.13598	2.20505	2.77087	2.59031	3.00995	3.59709	1.75652	3.19388	1.74962	1.20217
G5	3.40714	1.22166	6.70087	4.27156	2.94567	1.54043	1.46546	3.88238	2.20217	7.26327	5.26531	6.15281	1.02681	4.19851	5.35343	1.6283	1.48524	1.80628	1.14534	3.65001	5.56311	5.08291	4.55205	6.35132	5.24314	6.43251	5.54653	1.52161	1.83093	6.40625	1.1354	0.973286	5.76257	2.77648	6.26734	4.65348	6.66775	6.5529	6.85242	4.31997	3.21778	4.60886	2.2873	5.06951	4.93187	2.05951	5.58108	2.0815	1.57824
G6	0.516238	0.9078	1.63993	0.700616	0.63931	0.775488	0.908996	0.691112	0.523274	2.14471	2.88967	5.76498	0.92166	0.666185	1.13671	0.725777	0.776714	0.745916	0.790651	0.658308	3.16473	0.861651	0.689861	2.21936	5.61758	1.7568	4.21683	0.831206	0.851686	1.12698	1.01598	0.967519	2.21223	0.604583	0.864702	3.82709	1.18639	1.34148	3.49601	0.578245	0.611403	0.533651	0.460149	0.522376	5.00449	0.656504	0.871024	0.506552	0.781967
Stage	2	1	3	2	2	1	1	2	2	4	4	4	1	2	3	1	1	1	1	2	4	3	2	4	4	3	4	1	1	3	1	1	4	2	3	4	3	3	4	3	2	2	2	3	4	2	3	2	1
True progression	40	10	75	49	31	12	11	42	41	83	84	98	6	43	65	15	14	20	3	48	87	57	50	80	97	73	99	16	18	67	1	5	82	33	60	90	68	69	88	53	34	46	36	51	95	26	58	30	9
CV=15%
G1	1.02705	0.811553	1.02705	1.01122	1.0997	0.0981832	1.27596	0.959496	0.462373	1.11838	1.057	1.04952	0.348056	0.991801	0.293579	1.07037	0.118305	0.837509	0.90065	0.893728	0.0406534	0.0516598	0.819342	0.146293	0.313947	0.876782	0.058905	0.407481	0.776152	1.27076	1.03003	1.12626	0.937608	1.09533	0.795602	0.366677	0.698311	0.330014	1.03122	0.212802	0.146995	0.958634	0.85569	0.981109	0.893488	0.0371554	1.30357	0.185152	0.758566
G2	1.35478	1.12378	1.25934	1.22563	1.36531	0.188905	1.28977	1.00387	0.6871	1.373	1.15912	0.921543	0.596675	1.36598	0.388469	0.989681	0.3886	0.91358	1.13688	1.19323	0.187856	0.185616	1.4335	0.210736	0.476645	0.834115	0.223305	0.490448	1.00524	1.39708	1.53206	1.3194	1.05603	1.23644	1.59584	0.419781	0.542261	0.436049	1.33317	0.327707	0.313853	1.04133	1.6897	0.905358	0.782396	0.139245	1.09727	0.336934	1.3047
G3	1.45958	0.339507	0.485848	0.598517	0.992655	0.0118223	0.906093	1.07465	0.0686077	0.716926	0.571672	0.247061	0.0514506	1.0904	0.0351349	1.3088	0.0133248	1.06199	1.01009	1.30932	0.00422963	0.00532169	1.33117	0.0121551	0.0567671	0.262049	0.00818637	0.050843	0.278825	0.741497	1.50331	1.16704	0.178962	1.12248	0.992962	0.0425841	0.15345	0.0400317	1.19312	0.0229793	0.0100235	0.227053	0.817847	0.39484	0.273905	0.00236259	1.14805	0.0150064	1.19705
G4	1.79631	2.98943	4.07222	2.3804	1.29705	3.15625	1.36495	0.942108	3.74857	2.92703	1.74805	3.05465	4.04162	1.33536	3.37871	0.868604	3.94083	1.77462	2.96351	1.7247	4.08445	3.72265	1.66386	3.82697	3.98204	3.45847	4.10197	4.60844	2.64675	3.3023	1.92696	1.40042	3.42072	2.23178	1.51771	4.60421	3.73537	3.74438	2.39433	4.70558	3.94839	3.50193	2.12937	3.1523	4.22871	3.44634	3.07528	3.68768	1.1931
G5	2.551	4.308	4.46	3.75337	1.44821	6.34873	0.801408	1.14579	5.66103	5.71316	3.51818	5.89447	6.6477	1.15039	7.9779	1.0925	3.34246	2.04059	4.05183	1.69674	4.47577	5.78461	1.87956	4.41818	7.62305	5.53363	4.91528	6.69603	5.37155	5.24297	2.31423	1.71552	4.91735	1.68427	1.72827	7.10248	5.87341	7.15641	2.84197	5.70351	5.9398	5.79657	3.99302	5.11208	5.7728	6.84219	3.85512	7.00505	1.40621
G6	0.613527	0.833029	0.822545	0.624169	0.876156	3.52173	0.881663	1.00971	1.51791	0.630663	0.722231	0.979289	1.97199	0.637438	3.26925	0.821458	2.77182	0.519432	0.600976	0.582321	4.97786	4.78044	0.648862	3.19	1.86831	0.707695	3.95521	2.13132	0.683602	0.623637	0.655396	0.725441	0.938921	0.67751	0.557865	2.05751	1.05642	1.87412	0.624293	2.32587	3.76364	1.00945	0.601454	0.728853	1.0089	4.76615	0.529321	3.43584	0.684102
Stage	2	3	3	2	1	4	1	1	3	2	2	3	4	1	4	1	4	2	2	1	4	4	1	4	4	3	4	4	3	3	2	1	3	1	1	4	3	4	2	4	4	3	2	3	3	4	2	4	1
True progression	36	59	53	42	13	90	7	2	75	49	50	63	77	18	82	4	87	28	45	21	98	96	24	91	78	62	93	76	57	51	30	17	66	25	23	79	67	81	38	84	89	65	37	56	64	99	41	85	22
[truncated: 51 more columns]

## Sheet: Fig 2b
Latent-temporal progression vs True progression
CV=0
Latent-temporal progression	5.71268	1.85592	0.406527	0.129154	16.6373	7.02122	10.1174	17.6303	17.2494	18.9312	1.66119	0.141395	22.6117	22.0133	21.2035	21.6556	9.31556	22.2842	22.1575	0	6.42641	2.58695	19.6731	0.824557	23.4234	9.05652	18.3498	0.146915	18.172	8.28721	21.847	17.8141	0.155378	1.48034	17.4422	17.0519	5.31886	23.2134	22.9232	0.980831	1.30837	19.408	6.08444	21.4398	23.1227	3.59417	8.54148	0.204943	12.424
True progression	34	54	41	10	40	69	91	36	93	63	16	18	26	45	58	25	68	62	30	11	83	31	32	35	1	95	61	49	5	59	38	88	66	100	57	55	22	52	12	17	53	51	6	72	44	67	86	3	7
rho	0.9991
CV=5%
Latent-temporal progression	0.126345	1.85288	0.319338	7.58143	7.81893	17.7536	5.01842	1.99669	5.17864	0.751638	0.225357	18.9446	1.24749	14.4017	19.0938	15.6935	0.375261	14.3603	5.57042	17.7365	1.39335	15.3828	3.9832	8.71814	0.122829	16.1056	18.5649	12.685	1.50874	7.93982	3.12367	14.8304	15.3053	2.28195	0.117058	19.1079	18.2749	18.7866	18.2293	14.943	17.9392	14.6584	4.17213	17.4113	18.8439	19.1272	15.8748	19.124	18.99
True progression	1	18	9	37	43	78	31	21	29	16	10	91	17	57	100	71	11	59	32	79	15	64	26	44	7	74	87	54	19	42	24	61	70	22	8	94	83	89	84	62	80	56	27	76	90	97	73	98	92
rho	0.99772
CV=10%
Latent-temporal progression	4.83365	0.136634	10.8405	6.61536	3.92135	0.352405	0.164864	5.23007	3.48238	11.4054	11.9526	12.2854	0.12695	6.42821	9.53825	0.385683	0.362648	0.690913	0.107101	5.10151	12.0455	9.20594	6.41655	11.4908	12.3488	10.8634	12.2788	0.42148	0.687616	10.4909	0.132368	0	11.6345	3.84814	10.0049	12.2439	10.498	10.5306	11.9513	7.70122	4.4379	6.72536	3.59769	8.55418	12.3539	2.37171	9.48846	2.4942	0.337721
True progression	40	10	75	49	31	12	11	42	41	83	84	98	6	43	65	15	14	20	3	48	87	57	50	80	97	73	99	16	18	67	1	5	82	33	60	90	68	69	88	53	34	46	36	51	95	26	58	30	9
rho	0.99526
CV=15%
Latent-temporal progression	2.99014	6.4541	6.93076	4.76499	0.292147	9.1072	0.151735	0.103643	7.71572	6.56451	4.24093	7.44295	8.67854	0.206415	8.97546	0.113738	8.47646	2.20972	5.18501	0.843874	9.21501	9.28896	1.08577	8.91395	8.73845	7.37115	9.17956	8.75411	7.11662	7.01233	2.7867	0.625695	7.11904	1.1111	0.813384	8.77188	7.63501	8.70308	3.64024	8.74378	9.18521	7.47857	4.71172	7.10167	7.59024	9.22533	4.95222	9.08554	0.292131
True progression	36	59	53	42	13	90	7	2	75	49	50	63	77	18	82	4	87	28	45	21	98	96	24	91	78	62	93	76	57	51	30	17	66	25	23	79	67	81	38	84	89	65	37	56	64	99	41	85	22
rho	0.99064
[truncated: 51 more columns]

## Sheet: Fig 2c
Recovered Data
CV=0
LTP	0.06	0.07	0.08	0.09	0.1	0.11	0.12	0.13	0.14	0.15	0.16	0.17	0.18	0.19	0.2	0.21	0.22	0.23	0.24	0.25	0.26	0.27	0.28	0.29	0.3	0.31	0.32	0.33	0.34	0.35	0.36	0.37	0.38	0.39	0.4	0.41	0.42	0.43	0.44	0.45	0.46	0.47	0.48	0.49	0.5	0.51	0.52	0.53	0.54
G1	0.972878	0.969471	0.963737	0.956701	0.949989	0.944847	0.941739	0.939787	0.939261	0.939402	0.940187	0.941591	0.943589	0.946157	0.949268	0.952893	0.957002	0.961562	0.966539	0.971895	0.977588	0.983575	0.989807	0.996232	1.00279	1.00943	1.01608	1.02267	1.02913	1.03538	1.04133	1.04691	1.05202	1.05658	1.06048	1.06364	1.06597	1.06737	1.06775	1.06703	1.06513	1.06199	1.05753	1.05169	1.04445	1.03575	1.02558	1.01393	1.00081
G2	1.05015	1.05951	1.07438	1.09302	1.11242	1.13018	1.14532	1.15944	1.17191	1.18412	1.19605	1.20768	1.21901	1.23001	1.24066	1.25095	1.26083	1.2703	1.27931	1.28783	1.29583	1.30328	1.31012	1.31633	1.32184	1.32662	1.33061	1.33376	1.33602	1.33733	1.33764	1.33689	1.33503	1.332	1.32775	1.32223	1.3154	1.30722	1.29765	1.28668	1.27427	1.26043	1.24516	1.22846	1.21037	1.19091	1.17013	1.1481	1.12487
G3	1.03496	1.04182	1.05262	1.06615	1.08025	1.09323	1.10434	1.11466	1.1237	1.13239	1.14067	1.14847	1.15574	1.1624	1.16838	1.17361	1.17801	1.18151	1.18401	1.18545	1.18573	1.18478	1.1825	1.17881	1.17365	1.16692	1.15856	1.14851	1.13671	1.1231	1.10766	1.09037	1.0712	1.05017	1.02729	1.00262	0.976207	0.948132	0.918494	0.887411	0.85502	0.821477	0.786952	0.751629	0.715704	0.67938	0.642868	0.606378	0.570117
G4	1.07064	1.08589	1.10978	1.14008	1.17259	1.20394	1.23276	1.26134	1.28878	1.3171	1.34631	1.37645	1.40752	1.43956	1.47258	1.50661	1.54165	1.57772	1.61484	1.65302	1.69227	1.73258	1.77396	1.81641	1.85992	1.90447	1.95005	1.99663	2.04418	2.09267	2.14204	2.19224	2.24323	2.29492	2.34724	2.40012	2.45346	2.50716	2.56112	2.61524	2.6694	2.72347	2.77735	2.83092	2.88404	2.93659	2.98847	3.03956	3.08974
G5	1.1112	1.13517	1.17279	1.22053	1.27182	1.3214	1.36713	1.41266	1.4566	1.50216	1.54942	1.59844	1.6493	1.70209	1.75689	1.81377	1.8728	1.93408	1.99767	2.06365	2.13209	2.20304	2.27658	2.35274	2.43157	2.5131	2.59735	2.68433	2.77402	2.8664	2.96142	3.05901	3.15908	3.26153	3.3662	3.47294	3.58155	3.69181	3.80348	3.91629	4.02994	4.1441	4.25845	4.37262	4.48625	4.59895	4.71034	4.82003	4.92764
G6	0.934841	0.923132	0.904444	0.881048	0.856868	0.835006	0.816706	0.799887	0.785343	0.771265	0.757655	0.744518	0.731856	0.719674	0.707978	0.696774	0.68607	0.675875	0.666196	0.657046	0.648436	0.640378	0.632887	0.625977	0.619666	0.613972	0.608913	0.604513	0.600793	0.597778	0.595496	0.593975	0.593247	0.593345	0.594304	0.596164	0.598966	0.602754	0.607576	0.613483	0.620527	0.628768	0.638266	0.649086	0.661298	0.674974	0.690193	0.707034	0.725586
CV=5%
LTP	0.06	0.07	0.08	0.09	0.1	0.11	0.12	0.13	0.14	0.15	0.16	0.17	0.18	0.19	0.2	0.21	0.22	0.23	0.24	0.25	0.26	0.27	0.28	0.29	0.3	0.31	0.32	0.33	0.34	0.35	0.36	0.37	0.38	0.39	0.4	0.41	0.42	0.43	0.44	0.45	0.46	0.47	0.48	0.49	0.5	0.51	0.52	0.53	0.54
G1	0.967756	0.972037	0.968703	0.958516	0.948144	0.941875	0.939166	0.936012	0.931061	0.927816	0.925761	0.926744	0.929072	0.929894	0.929456	0.931485	0.941367	0.958624	0.978215	0.993137	1.00257	1.00639	1.00721	1.00824	1.00888	1.00996	1.01043	1.01309	1.01913	1.02823	1.03778	1.04465	1.04887	1.04938	1.04981	1.05497	1.0667	1.08019	1.08844	1.08719	1.08139	1.07643	1.07452	1.07179	1.06682	1.05723	1.04407	1.02713	1.00502
G2	1.01761	1.02191	1.03626	1.0627	1.09608	1.13114	1.16111	1.18198	1.19334	1.19734	1.20215	1.21318	1.22782	1.24053	1.24852	1.2499	1.24992	1.25343	1.26573	1.28783	1.31187	1.32781	1.33473	1.33497	1.33096	1.32638	1.32404	1.32798	1.3336	1.33878	1.33737	1.3293	1.31652	1.30278	1.29239	1.28688	1.28455	1.283	1.27846	1.26775	1.25098	1.22865	1.20677	1.18777	1.17588	1.17025	1.16695	1.15991	1.14253
G3	1.04763	1.0382	1.03538	1.04485	1.06467	1.0863	1.10014	1.10593	1.10563	1.1068	1.11559	1.1298	1.14565	1.16343	1.18322	1.20149	1.21049	1.20392	1.18753	1.17321	1.17083	1.1773	1.18585	1.18831	1.18315	1.17214	1.1599	1.15507	1.15298	1.14358	1.12168	1.0905	1.05519	1.02879	1.01409	1.00773	0.998762	0.97539	0.937643	0.892188	0.84708	0.807943	0.775504	0.740525	0.702337	0.660968	0.622911	0.591488	0.561424
G4	1.03058	1.04403	1.06599	1.09608	1.12985	1.16697	1.20577	1.24673	1.28658	1.32441	1.35764	1.38983	1.42222	1.45805	1.49837	1.53751	1.5731	1.60151	1.62464	1.6509	1.68473	1.72345	1.76153	1.79335	1.82762	1.87377	1.93271	2.00403	2.07864	2.15545	2.23209	2.30335	2.36533	2.40962	2.43242	2.44358	2.46227	2.49561	2.54789	2.60783	2.66535	2.7058	2.73191	2.75648	2.79028	2.83426	2.88327	2.93538	2.99825
G5	1.10471	1.10167	1.12288	1.1654	1.22269	1.28564	1.34468	1.40053	1.45404	1.50538	1.55616	1.60496	1.65492	1.70611	1.75512	1.8035	1.85303	1.90897	1.97164	2.03531	2.09706	2.16014	2.22778	2.30209	2.37779	2.45436	2.54317	2.64731	2.76445	2.88254	2.98892	3.07867	3.15443	3.22908	3.31441	3.41087	3.51324	3.61715	3.72263	3.83535	3.96104	4.0964	4.23603	4.3704	4.49575	4.60899	4.70546	4.79902	4.89377
G6	0.931991	0.93089	0.914481	0.886458	0.856695	0.831843	0.813085	0.794089	0.775723	0.757085	0.738994	0.724369	0.715055	0.709232	0.701844	0.693729	0.685319	0.677012	0.667044	0.65659	0.646335	0.636591	0.628669	0.623413	0.619575	0.615662	0.613267	0.611998	0.612434	0.612767	0.611361	0.606159	0.598108	0.589857	0.585109	0.585139	0.591955	0.60409	0.617202	0.627842	0.634029	0.635305	0.633374	0.63389	0.638827	0.650163	0.665419	0.684716	0.709063
CV=10%
LTP	0.06	0.07	0.08	0.09	0.1	0.11	0.12	0.13	0.14	0.15	0.16	0.17	0.18	0.19	0.2	0.21	0.22	0.23	0.24	0.25	0.26	0.27	0.28	0.29	0.3	0.31	0.32	0.33	0.34	0.35	0.36	0.37	0.38	0.39	0.4	0.41	0.42	0.43	0.44	0.45	0.46	0.47	0.48	0.49	0.5	0.51	0.52	0.53	0.54
G1	1.02186	1.01345	0.992895	0.964415	0.937978	0.913681	0.889754	0.867526	0.857037	0.862615	0.8838	0.910338	0.934878	0.959292	0.987785	1.01701	1.03876	1.04867	1.0456	1.03762	1.03388	1.03353	1.03588	1.03514	1.0328	1.02792	1.02173	1.01216	0.9987	0.987671	0.986166	0.992768	1.00266	1.01272	1.02156	1.03333	1.04079	1.04497	1.04566	1.04328	1.04457	1.05358	1.06382	1.06735	1.0609	1.04625	1.03195	1.01148	0.979945
G2	1.07641	1.09863	1.11409	1.12489	1.13407	1.13679	1.13758	1.14032	1.14549	1.15258	1.154	1.14767	1.14493	1.14872	1.17453	1.21463	1.25639	1.28627	1.29303	1.28693	1.28173	1.29213	1.31294	1.33908	1.35433	1.35906	1.34769	1.32424	1.30069	1.28329	1.2842	1.30384	1.33554	1.36688	1.38425	1.37854	1.35242	1.31901	1.29409	1.27882	1.26822	1.26081	1.25625	1.24508	1.22467	1.19754	1.17165	1.14201	1.10295
G3	1.11857	1.12955	1.13191	1.12595	1.1136	1.10009	1.09281	1.09341	1.09464	1.09448	1.09332	1.09861	1.12007	1.14991	1.17241	1.17955	1.179	1.17746	1.17339	1.16955	1.16502	1.15942	1.14827	1.13395	1.12192	1.11357	1.11075	1.10927	1.10728	1.10485	1.10487	1.1054	1.09431	1.06782	1.02928	0.991586	0.957081	0.931886	0.910998	0.888847	0.862844	0.82809	0.795859	0.767177	0.740629	0.704505	0.660275	0.605082	0.543085
G4	1.0781	1.09666	1.12171	1.15723	1.19852	1.24394	1.28558	1.31849	1.34615	1.37032	1.38831	1.39991	1.40314	1.40921	1.43202	1.47216	1.53239	1.60227	1.66613	1.70917	1.72605	1.73538	1.76191	1.82447	1.93351	2.05471	2.13815	2.15848	2.12965	2.0938	2.08791	2.12102	2.1875	2.27143	2.33646	2.38264	2.40614	2.41635	2.42764	2.46652	2.54965	2.66639	2.78283	2.86005	2.90102	2.92344	2.9543	2.99603	3.04631
G5	1.16055	1.19269	1.24309	1.30915	1.38072	1.44127	1.48737	1.51578	1.53491	1.55359	1.58425	1.62845	1.68246	1.738	1.78995	1.85183	1.92648	2.01246	2.09323	2.15016	2.17733	2.1852	2.1906	2.20944	2.24816	2.31557	2.42232	2.55861	2.70636	2.84555	2.96647	3.06963	3.16242	3.2482	3.34084	3.43741	3.54527	3.66628	3.80808	3.9618	4.10676	4.22017	4.29737	4.35656	4.41137	4.46887	4.53841	4.62933	4.73101
G6	0.873384	0.893853	0.904419	0.897245	0.874537	0.844631	0.815252	0.792223	0.781158	0.777168	0.775933	0.773515	0.765141	0.749337	0.726792	0.699326	0.673376	0.652364	0.63674	0.626427	0.618588	0.612232	0.608392	0.605353	0.597683	0.585698	0.575778	0.576686	0.58753	0.602443	0.612312	0.61494	0.610366	0.602942	0.601513	0.607542	0.619916	0.63353	0.645495	0.655572	0.662084	0.666424	0.666016	0.662388	0.654138	0.651493	0.65381	0.670188	0.702082
CV=15%
LTP	0.06	0.07	0.08	0.09	0.1	0.11	0.12	0.13	0.14	0.15	0.16	0.17	0.18	0.19	0.2	0.21	0.22	0.23	0.24	0.25	0.26	0.27	0.28	0.29	0.3	0.31	0.32	0.33	0.34	0.35	0.36	0.37	0.38	0.39	0.4	0.41	0.42	0.43	0.44	0.45	0.46	0.47	0.48	0.49	0.5	0.51	0.52	0.53	0.54
G1	1.02847	1.04225	1.05978	1.0659	1.05259	1.02114	0.98663	0.960052	0.943183	0.93809	0.934609	0.93246	0.933715	0.935193	0.935841	0.942311	0.95329	0.969225	0.984383	0.988426	0.982229	0.969509	0.966169	0.977569	0.999284	1.02631	1.05518	1.08085	1.09783	1.10248	1.09212	1.07311	1.0525	1.04102	1.04157	1.05964	1.08874	1.11223	1.11594	1.10652	1.09095	1.06698	1.03321	0.993442	0.963787	0.961311	0.984043	1.02128	1.05365
G2	0.980227	0.993535	1.03206	1.08629	1.14452	1.19697	1.23919	1.26518	1.26681	1.25544	1.23756	1.229	1.23438	1.25715	1.27846	1.28528	1.28165	1.26809	1.26294	1.26396	1.27391	1.2977	1.3278	1.34833	1.35299	1.33991	1.31929	1.31186	1.30993	1.31411	1.31833	1.32017	1.33666	1.36433	1.39464	1.41065	1.40251	1.3773	1.33981	1.2912	1.2316	1.17863	1.13801	1.1168	1.11122	1.12735	1.15709	1.18341	1.19338
G3	1.11204	1.08542	1.07195	1.0788	1.09355	1.10562	1.11035	1.10706	1.09867	1.08848	1.07763	1.07218	1.07507	1.09328	1.12753	1.17134	1.21307	1.23954	1.24759	1.244	1.23814	1.22995	1.23662	1.24735	1.25227	1.24008	1.21776	1.18959	1.15308	1.10763	1.04705	0.97925	0.916652	0.880201	0.859337	0.854827	0.85842	0.871047	0.880768	0.880782	0.879363	0.867349	0.832931	0.765847	0.682968	0.607372	0.562938	0.545482	0.545164
G4	1.12668	1.18882	1.24332	1.27625	1.28733	1.28155	1.26676	1.25512	1.24611	1.25352	1.28222	1.32525	1.37509	1.43145	1.50383	1.58628	1.66292	1.72386	1.75726	1.7583	1.745	1.74314	1.76427	1.80256	1.84111	1.89041	1.95136	2.02065	2.0896	2.14071	2.15449	2.13707	2.11212	2.12162	2.16875	2.2419	2.34174	2.44536	2.55172	2.65425	2.74624	2.80643	2.81918	2.79808	2.81074	2.87951	3.01094	3.18028	3.31597
G5	1.04392	1.06083	1.08149	1.11342	1.15958	1.21189	1.26744	1.3216	1.37567	1.41676	1.44996	1.48617	1.53803	1.60163	1.66408	1.72237	1.77688	1.8345	1.89759	1.96862	2.04008	2.10719	2.18051	2.26867	2.37143	2.47216	2.56406	2.64188	2.71632	2.80174	2.9213	3.0815	3.27612	3.47759	3.66075	3.80936	3.91392	3.98693	4.02847	4.05004	4.05981	4.08134	4.14471	4.24884	4.38495	4.54531	4.6964	4.80537	4.88202
G6	0.912933	0.883739	0.861161	0.839903	0.813149	0.781833	0.752018	0.734517	0.724377	0.713577	0.695213	0.674676	0.657477	0.644788	0.635801	0.633558	0.637298	0.642858	0.643229	0.634061	0.615786	0.59506	0.583295	0.588129	0.603153	0.623584	0.640443	0.649305	0.652113	0.647714	0.641544	0.633927	0.625595	0.61641	0.608687	0.599874	0.590662	0.57964	0.568485	0.561424	0.564772	0.582712	0.619379	0.674769	0.731526	0.77022	0.785335	0.780362	0.761845
[truncated: 41 more columns]

## Sheet: Fig 2d
Inferred network score (one realization from random simulations)
CV=0
Inferred network score	0	0.55	1	0.04	0.65	1		True network structrue	0	0	1	0	0	1
	1	0	0.99	0.14	1	0.58			1	0	0	1	1	0
	0.5	1	0	0.24	1	0.67			0	1	0	0	1	0
	0.9	0.8	1	0	0.79	0.61			0	1	1	0	0	0
	1	0.62	1	1	0	1			1	0	1	0	0	0
	0.34	0.24	0.86	0.97	0.47	0			0	0	1	0	1	0
CV=5%
Inferred network score	0	0.09	1	0.47	0.6	1		True network structrue	0	0	1	0	0	1
	0.98	0	0.11	0.8	0.71	0.65			1	0	0	1	1	0
	0.1	1	0	0.08	1	0.41			0	1	0	0	1	0
	0.33	0.7	0.34	0	0.82	0.45			0	1	1	0	0	0
	0.33	0.97	0.09	0.91	0	0.16			1	0	1	0	0	0
	0.79	0.45	0.61	0.59	0.98	0			0	0	1	0	1	0
CV=5%
Inferred network score	0	0.73	0.63	0.88	0.78	1		True network structrue	0	0	1	0	0	1
	0.12	0	1	0.99	0.78	0.68			1	0	0	1	1	0
	0.33	0.88	0	0.12	1	0.59			0	1	0	0	1	0
	0.79	0.45	0.52	0	0.05	0.28			0	1	1	0	0	0
	0.91	0.8	0.79	0.88	0	1			1	0	1	0	0	0
	0.67	0.24	0.97	1	0.93	0			0	0	1	0	1	0
CV=5%
Inferred network score	0	0.86	0.41	0.93	0.78	0.84		True network structrue	0	0	1	0	0	1
	0.94	0	0.67	0.38	0.92	0.74			1	0	0	1	1	0
	0.39	0.99	0	0.69	0.78	0.67			0	1	0	0	1	0
	0.18	0.84	0.72	0	0.76	0.66			0	1	1	0	0	0
	1	0.88	0.77	0.1	0	1			1	0	1	0	0	0
	0.15	0.5	0.17	0.86	1	0			0	0	1	0	1	0

## Sheet: Fig 3a
captured	PROB		R^2=0.851
1	0.070852
1	0.0863314
1	0.0648464
1	0.0939674
1	0
1	0.0639802
1	0.229983
1	0.0824639
1	0.153459
1	0.135152
1	0.0838835
1	0.0887609
1	0.0444567
1	0.0404843
1	0.0982579
1	0.111926
1	0.0492548
1	0.0623731
1	0.0671071
1	0.0438871
1	0.157257
1	0.145625
1	0.089195
1	0.0484738
1	0.0805318
1	0.0540264
1	0.144288
1	0.0599175
1	0.343617
1	0.087755
1	0.106367
1	0.110973
1	0.0653705
1	0.0339336
1	0.13902
1	0.0536058
1	0.1764
1	0.157957
1	0.157385
1	0.0681603
1	0.132113
1	0.149269
1	0.123794
1	0.0924997
1	0.161589
1	0.236771
1	0.3557
1	0.111664
1	0.0855942
1	0.153475
1	0.0781185
1	0.0462611
1	0.0754595
1	0.72981
1	0.1525
1	0.069037
1	0.200073
1	0.0925318
1	0.0553795
1	0.104509
1	0.132756
1	0.0558572
1	0.085021
1	0.0516706
1	0.237138
1	0.120199
1	0.137933
1	0.61478
1	0.573847
1	0.403617
1	0.16276
1	0.14254
1	0.0570263
1	0.0663382
1	0.138633
1	0.280759
1	0.117559
1	0.0522073
1	0.192892
1	0.0463613
1	0.248804
1	0.114576
1	0.292918
1	0.194536
1	0.0542388
1	0.0559375
1	0.0409685
1	0.0545313
1	0.142907
1	0.263935
1	0.121378
1	0.126247
1	0.0708313
1	0.108912
1	0.175511
1	0.0905764
2	0.445242
2	0.412887
2	0.442337
2	0.401214
2	0.470297
2	0.454449
2	0.507725
2	0.448537
2	0.381123
2	0.50706
2	0.504785
2	0.479162
2	0.412719
2	0.431116
2	0.456765
2	0.450782
2	0.449911
2	0.47421
2	0.457575
2	0.711676
2	0.427268
2	0.452334
2	0.46041
2	0.711502
2	0.420238
2	0.435822
2	0.392693
2	0.457219
2	0.464799
2	0.456632
2	0.616121
2	0.453221
2	0.4458
2	0.436537
2	0.437439
2	0.566056
2	0.492515
2	0.406659
2	0.456843
2	0.488044
2	0.393621
2	0.540061
2	0.614649
2	0.436244
2	0.435288
2	0.423182
2	0.586461
2	0.668143
2	0.399074
2	0.559849
2	0.401875
2	0.453612
2	0.434246
2	0.450041
2	0.749983
2	0.534305
2	0.418825
2	0.430699
2	0.458943
2	0.41926
2	0.501621
2	0.419544
2	0.466549
2	0.439865
2	0.438819
2	0.432252
2	0.4755
2	0.463209
2	0.434628
2	0.525969
2	0.478265
2	0.563154
2	0.478616
2	0.760677
2	0.424265
2	0.413546
2	0.67339
2	0.45662
2	0.452444
2	0.481464
2	0.563361
2	0.494694
2	0.44318
2	0.407808
2	0.389926
2	0.565625
2	0.449324
2	0.459573
2	0.42051
2	0.78171
2	0.472055
2	0.438457
2	0.440084
2	0.433196
2	0.441261
2	0.662711
4	1.06975
4	1.01667
4	0.972345
4	0.996592
4	1.15796
4	1.18981
4	0.947233
4	0.977181
4	1.07987
4	1.00602
4	0.993387
4	0.965973
4	0.974197
4	0.983818
4	1.01759
4	0.982276
4	1.07926
4	1.06084
4	1.25934
4	1.2524
4	1.11733
4	0.943102
4	0.96194
4	0.946109
4	0.982218
4	0.957442
4	1.0676
4	0.98512
4	0.992834
4	1.0665
4	1.09858
4	0.925957
4	1.00369
4	0.965914
4	0.934184
4	0.949679
4	1.07192
4	1.01816
4	0.96022
4	0.931972
4	1.13568
4	0.960892
4	0.976174
4	1.04237
4	0.938855
4	0.990168
4	0.941716
4	1.00527
4	0.974057
4	1.07213
4	1.01712
4	0.96285
4	1.01232
4	0.980442
4	1.07831
4	0.946935
4	1.02207
4	1.09672
4	0.961697
4	0.974286
4	1.06018
4	0.977217
4	1.05051
4	1.03594
4	0.93963
4	1.03927
4	1.02266
4	0.932628
4	0.968603
4	0.972263
4	0.949478
4	0.988633
4	0.927591
4	1.13195
4	0.995768
4	0.979074
4	0.949737
4	1.0439
4	0.995252
4	0.951209
4	1.00887
4	0.913381
4	0.995469
4	1.10415
4	0.952813
4	1.09442
4	1.0438
4	1.02538
4	0.992382
4	1.03111
4	1.20338
4	0.983437
4	1.04485
4	1.0415
4	1.12804
4	1.18268
4	1.06445
4	1.15398
4	1.32631
4	1.34837
4	1.26357
4	1.02005
4	1.26537
4	1.11619
4	1.05464
4	1.21064
4	1.35329
4	1.17939
4	0.961247
4	1.33196
4	1.1908
4	1.36072
4	1.04594
4	1.14458
4	1.11042
4	1.31148
4	1.03801
4	1.35037
4	1.34503
4	1.1812
4	1.13792
4	0.994045
4	1.33031
4	1.2976
4	1.16412
4	0.992954
4	1.34158
4	1.26591
4	1.33434
4	1.23798
4	1.20874
4	1.21262
4	1.17683
4	1.22516
4	1.07531
4	1.23356
4	1.07061
4	1.32418
4	1.33202
4	1.34055
4	1.35485
4	1.22989
4	1.24087
4	0.995303
4	1.0721
4	1.18291
4	1.21411
4	1.317
4	1.22257
4	1.06596
4	1.28447
4	1.23275
4	0.999259
4	1.01922
4	1.3461
4	1.19647
4	1.14844
4	1.07282
4	1.11352
4	1.19813
4	1.2486
4	1.13713
4	1.06302
4	1.35395
4	1.27068
4	1.22788
4	1.15058
4	1.22119
4	1.26649
4	1.11273
4	1.16573
4	1.15685
4	1.23581
4	0.956293
4	1.30012
4	1.30911
4	1.29545
4	1.33238
4	1.17624
4	1.31947
4	1.23475
4	1.18436
4	1.13754
4	1.13944
4	1.12793
4	1.11665
4	1.16937
4	1.32341
4	1.29217
4	1.01362
4	1.14917
6	1.28
6	1.22052
6	1.24312
6	1.28246
6	1.28041
6	1.23601
6	1.23336
6	1.24267
6	1.26739
6	1.24139
6	1.256
6	1.24079
6	1.27677
6	1.23016
6	1.27924
6	1.22795
6	1.29082
6	1.20911
6	1.24333
6	1.21361
6	1.26108
6	1.25022
6	1.28195
6	1.26892
6	1.22969
6	1.21703
6	1.24788
6	1.28857
6	1.25212
6	1.24261
6	1.17142
6	1.22732
6	1.22264
6	1.24486
6	1.22657
6	1.17622
6	1.2295
6	1.22069
6	1.2432
6	1.28423
6	1.22998
6	1.24771
6	1.26089
6	1.24384
6	1.24436
6	1.16538
6	1.2502
6	1.24348
6	1.28519
6	1.18775
6	1.27496
6	1.21444
6	1.24943
6	1.16139
6	1.25271
6	1.27149
6	1.27984
6	1.25523
6	1.2468
6	1.22322
6	1.24585
6	1.25542
6	1.28203
6	1.26666
6	1.21627
6	1.19975
6	1.21105
6	1.27682
6	1.19537
6	1.25039
6	1.28039
6	1.27869
6	1.25368
6	1.24628
6	1.28072
6	1.2558
6	1.28259
6	1.19531
6	1.20268
6	1.28093
6	1.24283
6	1.16291
6	1.26735
6	1.27192
6	1.28596
6	1.25315
6	1.24352
6	1.26
6	1.28659
6	1.25159
6	1.1969
6	1.15015
6	1.27162
6	1.28073
6	1.28686
6	1.27959

## Sheet: Fig 3b
Comparison of pseudotime inference methods
			dpt	paga	phenopath	slicer	wishbone	monocle2	slice	tscan	PROB
		Kendall_tau	0.371	0.301	0.223	0.178	0.233	0.355	0.093	0.561	0.772
		R^2	0.21	0.063	0.023	0.019	0.028	0.155	0.017	0.52	0.851
Inferred pseudotime
		capture time (real time)	dpt	paga	phenopath	slicer	wishbone	monocle2	slice	tscan	PROB
	LPS_1h_S1	1	0	0	-0.0594722	252	0.0157083	8.27827	0.025641	48	0.070852
	LPS_1h_S10	1	0.0605528	0.475825	-0.0585989	89	0.0477875	0.450749	NA	46	0.0863314
	LPS_1h_S11	1	0.0328635	0.299759	-0.0672662	118	0.0252118	0.33799	NA	36	0.0648464
	LPS_1h_S12	1	0.0535007	0.446295	-0.0408921	143	0.0178434	0.543283	NA	24	0.0939674
	LPS_1h_S13	1	0.037639	0.382782	-0.0405039	239	0.00231038	0.555924	NA	11	0
	LPS_1h_S14	1	0.0578921	0.23273	-0.0595448	154	0.00660564	0.126277	NA	25	0.0639802
	LPS_1h_S15	1	0.0431536	0.181038	-0.0382145	214	0.0145711	8.11038	0.025641	53	0.229983
	LPS_1h_S16	1	0.0491152	0.37268	-0.069895	258	0.0581757	8.50445	NA	81	0.0824639
	LPS_1h_S17	1	0.0295001	0.203528	-0.052432	162	0.0121152	0.248576	NA	69	0.153459
	LPS_1h_S18	1	0.0226272	0.25767	-0.0509814	203	0.00222448	0.243439	NA	44	0.135152
	LPS_1h_S19	1	0.00876528	0.243318	-0.0580962	306	0.0136325	0.284531	NA	33	0.0838835
	LPS_1h_S2	1	0.0795317	0.600291	-0.063871	84	0.0268856	0.782349	0.282051	14	0.0887609
	LPS_1h_S20	1	0.0225389	0.321972	-0.0478143	211	0.00221581	0.119543	NA	29	0.0444567
	LPS_1h_S21	1	0.00934448	0.144124	-0.0567176	273	0.0658032	9.12025	NA	78	0.0404843
	LPS_1h_S22	1	0.0671161	0.165348	-0.0291197	402	0.0986726	19.2659	0.282051	79	0.0982579
	LPS_1h_S23	1	0.0722117	0.538217	-0.0739439	208	0.00677632	0.182142	NA	6	0.111926
	LPS_1h_S24	1	0.0817016	0.58191	-0.0756989	179	0.00157111	2.0174	NA	13	0.0492548
	LPS_1h_S25	1	0.024585	0.229311	-0.048573	155	0.0105104	0.331606	NA	23	0.0623731
	LPS_1h_S26	1	0.00733142	0.180646	-0.0630002	135	0.016197	1.67549	NA	75	0.0671071
	LPS_1h_S27	1	0.00790377	0.241309	-0.0274248	101	0.0282117	4.47194	NA	51	0.0438871
	LPS_1h_S28	1	0.0253001	0.251696	-0.0459325	157	0.00837856	0.383524	NA	62	0.157257
	LPS_1h_S29	1	0.0780528	0.597787	-0.0433878	60	0.396456	0.980364	NA	31	0.145625
	LPS_1h_S3	1	0.0159817	0.226221	-0.0364329	121	0.0273258	0.446742	NA	47	0.089195
	LPS_1h_S30	1	0.0119727	0.152432	-0.0533136	225	0.000484338	0.199499	NA	71	0.0484738
	LPS_1h_S31	1	0.0462078	0.305336	-0.031649	340	0.0149644	4.00149	0.017094	12	0.0805318
	LPS_1h_S32	1	0.0359772	0.145503	-0.0866963	366	0.0542444	9.58334	NA	58	0.0540264
	LPS_1h_S33	1	0.0213544	0.174814	-0.056822	236	0.01415	0.395629	NA	80	0.144288
	LPS_1h_S34	1	0.0470435	0.272457	-0.0448114	202	0.00346035	0.179271	NA	41	0.0599175
	LPS_1h_S35	1	0.0438081	0.336944	-0.0432807	323	0.0762162	10.6179	0.031339	42	0.343617
	LPS_1h_S36	1	0.0714298	0.482477	-0.0535402	161	0.00184608	0.358367	NA	19	0.087755
	LPS_1h_S37	1	0.0354736	0.40171	-0.0451169	115	0.0315763	3.97555	NA	40	0.106367
	LPS_1h_S38	1	0.0256982	0.217565	-0.0563235	272	0.0438178	0.445395	NA	37	0.110973
	LPS_1h_S39	1	0.0390116	0.214097	-0.0348439	127	0.0265862	0.295478	NA	63	0.0653705
	LPS_1h_S4	1	0.182875	0.609684	-0.0610995	104	0.00473652	6.65347	0.874644	NA	0.0339336
	LPS_1h_S40	1	0.0204525	0.270732	-0.0579578	190	0.00785346	0.124534	NA	72	0.13902
	LPS_1h_S41	1	0.0178002	0.262273	-0.0328933	134	0.0376031	0.519383	NA	59	0.0536058
	LPS_1h_S42	1	0.0297616	0.259463	-0.0506357	346	0.0379158	0.242078	NA	54	0.1764
	LPS_1h_S43	1	0.0213992	0.305352	-0.0510104	122	0.0622145	8.08393	NA	10	0.157957
	LPS_1h_S44	1	0.0149446	0.301469	-0.0531202	261	0.00351781	0	NA	20	0.157385
	LPS_1h_S45	1	0.0676497	0.527932	-0.0795904	132	0.0537467	9.40143	NA	9	0.0681603
	LPS_1h_S46	1	0.123601	0.602406	-0.0366342	88	0.318491	5.94846	0.823362	NA	0.132113
	LPS_1h_S47	1	0.0829916	0.581967	-0.0350107	40	0.374968	6.37729	NA	22	0.149269
	LPS_1h_S48	1	0.0313796	0.0762044	-0.0488512	361	0.0690751	11.2823	0.0826211	68	0.123794
	LPS_1h_S49	1	0.0361328	0.232367	-0.0591604	180	0.0183169	0.124181	NA	76	0.0924997
	LPS_1h_S5	1	0.0633724	0.236975	-0.0634171	194	0.00469239	0.0909923	0.854701	30	0.161589
	LPS_1h_S50	1	0.0237952	0.374017	-0.0606919	389	0.0722557	9.20732	NA	64	0.236771
	LPS_1h_S51	1	0.00347127	0.255608	-0.043388	160	0.00435855	0.159602	NA	85	0.3557
	LPS_1h_S52	1	0.0376997	0.142436	-0.0677558	178	0.00651792	0.0875991	NA	65	0.111664
	LPS_1h_S53	1	0.0513199	0.228534	-0.0487841	184	0.0225891	0.24402	NA	55	0.0855942
	LPS_1h_S54	1	0.916008	0.99029	0.0195242	473	0.999969	NA	NA	NA	0.153475
	LPS_1h_S55	1	0.0590012	0.487417	-0.0547658	95	0.0727813	4.06727	NA	NA	0.0781185
	LPS_1h_S56	1	0.080463	0.549946	-0.0652251	219	0.00449876	0.332694	NA	7	0.0462611
	LPS_1h_S57	1	0.201397	0.731327	0.0583653	6	0.13114	NA	0.854701	NA	0.0754595
	LPS_1h_S58	1	0.0732056	0.563016	-0.0756125	113	0.002501	0.309343	NA	5	0.72981
	LPS_1h_S59	1	0.0328996	0.153622	-0.0656318	282	0.0125999	9.36257	NA	66	0.1525
	LPS_1h_S6	1	0.016087	0.313989	-0.0546591	193	0.00302748	0.0215583	NA	27	0.069037
	LPS_1h_S60	1	0.0060378	0.228509	-0.0612403	345	0.0588808	8.3173	NA	45	0.200073
	LPS_1h_S61	1	0.0220954	0.253943	-0.0614413	249	0.0733158	8.38653	NA	82	0.0925318
	LPS_1h_S62	1	0.0291116	0.257753	-0.055922	242	0.00284693	0.0950603	NA	70	0.0553795
	LPS_1h_S63	1	0.0412604	0.272386	-0.0534963	287	0.0123696	0.218567	NA	77	0.104509
	LPS_1h_S64	1	0.0331404	0.0771698	-0.0609269	181	0.00413565	0.163683	NA	61	0.132756
	LPS_1h_S65	1	0.152886	0.592689	0.0941267	14	0.176538	22.3087	0.80057	NA	0.0558572
	LPS_1h_S66	1	0.0240672	0.251298	-0.0610896	146	0.0236819	0.185355	NA	28	0.085021
	LPS_1h_S67	1	0.0310225	0.310233	-0.0736503	375	0.0788033	9.27811	NA	50	0.0516706
	LPS_1h_S68	1	0.626697	0.917121	0.0730155	35	0.927561	18.8666	0.991453	NA	0.237138
	LPS_1h_S69	1	0.647097	0.949917	0.0223059	32	0.910688	16.8268	NA	NA	0.120199
	LPS_1h_S7	1	0.0601332	0.493125	-0.0406388	302	0.319469	0.437719	NA	8	0.137933
	LPS_1h_S70	1	0.103431	0.581746	-0.0342815	38	0.429795	11.0343	0.817664	32	0.61478
	LPS_1h_S71	1	0.0063937	0.107621	-0.0552737	356	0.0712729	9.15712	0.002849	73	0.573847
	LPS_1h_S72	1	0.0365536	0.34521	-0.0511739	349	0.0743116	7.95356	NA	60	0.403617
	LPS_1h_S73	1	0.0169929	0.305407	-0.0548062	171	0.00552524	0.166528	NA	49	0.16276
	LPS_1h_S74	1	0.0430082	0.280193	-0.0463204	147	0.0154162	0.342829	NA	52	0.14254
	LPS_1h_S75	1	0.0474972	0.394736	-0.0384123	330	0.0208172	0.426132	NA	1	0.0570263
	LPS_1h_S76	1	0.0744488	0.502859	0.00609375	50	0.136199	8.98415	0.0883191	NA	0.0663382
	LPS_1h_S77	1	0.0374242	0.367892	-0.049277	131	0.0206025	0.20226	NA	17	0.138633
	LPS_1h_S78	1	0.0316812	0.274096	-0.0598582	158	0.0109618	1.30653	NA	35	0.280759
	LPS_1h_S79	1	0.0966734	0.693116	0.040758	9	0.119088	20.9165	0.0569801	4	0.117559
	LPS_1h_S8	1	0.0187213	0.27237	-0.0534178	220	0.0013464	0.0297717	NA	21	0.0522073
	LPS_1h_S80	1	0.0231689	0.282338	-0.0474627	137	0	0.314106	NA	38	0.192892
	LPS_1h_S81	1	0.211001	0.72064	0.00166786	16	0.190848	20.9237	0.877493	NA	0.0463613
	LPS_1h_S82	1	0.0228298	0.20782	-0.080309	291	0.0615871	9.34773	NA	57	0.248804
	LPS_1h_S83	1	0.102231	0.591051	-0.0528465	65	0.336231	4.18005	NA	NA	0.114576
	LPS_1h_S84	1	0.240322	0.806847	0.0545367	12	0.110778	NA	0.894587	NA	0.292918
	LPS_1h_S85	1	0.0452474	0.38722	-0.0406904	197	0.00667037	0.355989	NA	16	0.194536
	LPS_1h_S86	1	0.0456629	0.314218	-0.0611915	139	0.0140393	0.494258	NA	34	0.0542388
	LPS_1h_S87	1	0.050655	0.272038	-0.0410827	186	0.00164499	0.330477	NA	74	0.0559375
	LPS_1h_S88	1	0.0420796	0.292202	-0.0517473	175	0.0061481	0.201207	NA	15	0.0409685
	LPS_1h_S89	1	0.00931532	0.13982	-0.0395393	229	0.0774124	7.97765	NA	67	0.0545313
	LPS_1h_S9	1	0.0901647	0.543088	-0.0615815	83	0.0435459	6.82141	NA	2	0.142907
	LPS_1h_S90	1	0.00592368	0.370414	-0.0117392	82	0.153099	8.13456	NA	26	0.263935
	LPS_1h_S91	1	0.0548696	0.462803	-0.0551348	98	0.0501008	3.97579	NA	39	0.121378
	LPS_1h_S92	1	0.0717156	0.549898	-0.0597635	106	0.0167181	0.855084	NA	3	0.126247
	LPS_1h_S93	1	0.0324697	0.396124	-0.0473944	159	0.00816213	0.353865	NA	18	0.0708313
	LPS_1h_S94	1	0.0685813	0.27774	-0.0425178	198	0.0253427	6.69783	0.0797721	43	0.108912
	LPS_1h_S95	1	0.121854	0.820027	0.0281744	11	0.119311	NA	0.806268	NA	0.175511
	LPS_1h_S96	1	0.0300951	0.271639	-0.0434287	111	0.0265791	4.19802	NA	56	0.0905764
	LPS_2h_S1	2	0.0725823	0.363862	-0.00734144	107	0.0648689	10.6082	0.22792	141	0.445242
	LPS_2h_S10	2	0.229028	0.596176	0.0711672	474	0.235188	21.5449	0.897436	NA	0.412887
	LPS_2h_S11	2	0.109557	0.614485	-0.074044	55	0.235413	8.37754	0.02849	NA	0.442337
	LPS_2h_S12	2	0.0676047	0.388728	-0.00104382	73	0.102609	4.02323	0.111111	NA	0.401214
	LPS_2h_S13	2	0.0438515	0.360944	-0.0693065	279	0.0288174	0.131344	NA	108	0.470297
	LPS_2h_S14	2	0.0485418	0.476006	-0.0387382	307	0.0302161	0.392476	NA	104	0.454449
	LPS_2h_S15	2	0.0210869	0.452565	-0.040523	140	0.0471061	0.436864	NA	101	0.507725
	LPS_2h_S16	2	0.0803746	0.590044	-0.0514658	109	0.0789262	4.09163	NA	NA	0.448537
	LPS_2h_S17	2	0.068424	0.451001	-0.019644	93	0.0786791	8.58027	0.202279	99	0.381123
	LPS_2h_S18	2	0.0581187	0.407539	-0.0271809	205	0.0605334	4.48904	0.105413	114	0.50706
	LPS_2h_S19	2	0.0775071	0.574318	-0.0545544	76	0.159417	4.07765	NA	NA	0.504785
	LPS_2h_S2	2	0.0850709	0.595498	-0.0838403	398	0.0592484	9.43073	0.045584	152	0.479162
	LPS_2h_S20	2	0.92926	1	0.0243688	26	0.923089	NA	NA	NA	0.412719
	LPS_2h_S21	2	0.0413514	0.33123	-0.0646328	312	0.0278245	0.0699267	NA	89	0.431116
	LPS_2h_S22	2	0.0498071	0.376625	-0.061173	248	0.0311212	0.343913	NA	109	0.456765
	LPS_2h_S23	2	0.0381553	0.418283	-0.0587517	209	0.0273819	0.188572	NA	105	0.450782
	LPS_2h_S24	2	0.469456	0.760177	0.0536556	43	0.401151	NA	0.985755	NA	0.449911
	LPS_2h_S25	2	0.0502769	0.433532	-0.0549286	169	0.0403391	0.310304	0.00569801	102	0.47421
	LPS_2h_S26	2	0.0186636	0.288391	-0.0556953	212	0.0273889	0.12279	NA	84	0.457575
	LPS_2h_S27	2	0.0538163	0.416179	-0.0578616	174	0.0432861	9.50113	0.0683761	110	0.711676
	LPS_2h_S28	2	0.0573046	0.443271	-0.0337178	299	0.0232538	0.335665	0.0769231	115	0.427268
	LPS_2h_S29	2	0.0459512	0.438274	-0.0514905	234	0.0289795	0.390171	NA	120	0.452334
	LPS_2h_S3	2	0.261215	0.780238	0.0913309	8	0.122841	NA	0.908832	NA	0.46041
	LPS_2h_S30	2	0.335768	0.748032	0.11428	5	0.131863	NA	0.962963	NA	0.711502
	LPS_2h_S31	2	0.14568	0.434794	0.052243	355	0.580641	21.4264	0.82906	NA	0.420238
	LPS_2h_S32	2	0.0531553	0.468579	-0.0364501	103	0.0670305	6.47175	0.0997151	122	0.435822
	LPS_2h_S33	2	0.06721	0.508885	-0.0495423	133	0.0604536	8.00831	0.136752	95	0.392693
	LPS_2h_S34	2	0.0587946	0.441598	-0.0261374	123	0.0596011	4.24059	0.0968661	90	0.457219
	LPS_2h_S35	2	0.0548286	0.45736	-0.0497211	142	0.0600009	0.237809	NA	NA	0.464799
	LPS_2h_S36	2	0.316628	0.714243	-0.00160197	1	0.325141	NA	0.965812	NA	0.456632
	LPS_2h_S37	2	0.113457	0.589004	-0.0597578	46	0.307586	6.8628	0.0655271	NA	0.616121
	LPS_2h_S38	2	0.047368	0.48329	-0.0549923	136	0.0481661	8.32424	0.0626781	116	0.453221
	LPS_2h_S39	2	0.0584039	0.487113	-0.054067	232	0.0266382	0.328132	NA	91	0.4458
	LPS_2h_S4	2	0.0436147	0.0781703	-0.0808737	354	0.0556567	8.49687	NA	83	0.436537
	LPS_2h_S40	2	0.0703142	0.508463	-0.0135023	59	0.115458	5.11545	0.128205	NA	0.437439
	LPS_2h_S41	2	0.0370529	0.275798	-0.0546312	144	0.0484537	2.21158	NA	111	0.566056
	LPS_2h_S42	2	0.0607199	0.469318	-0.0449095	58	0.301189	7.60566	0.034188	92	0.492515
	LPS_2h_S43	2	0.189449	0.685922	-0.0213548	29	0.522544	NA	0.85755	NA	0.406659
	LPS_2h_S44	2	0.0842553	0.586055	-0.0669952	311	0.0389819	8.3996	NA	NA	0.456843
	LPS_2h_S45	2	0.0490678	0.416397	-0.0796068	138	0.0420044	0.074541	NA	97	0.488044
	LPS_2h_S46	2	0.0511317	0.424515	-0.0465138	129	0.0516744	3.96228	0.019943	112	0.393621
	LPS_2h_S47	2	0.605224	0.93125	0.126393	450	0.899018	21.4246	0.980057	NA	0.540061
	LPS_2h_S48	2	0.88667	0.999853	0.0267509	33	0.93538	NA	NA	NA	0.614649
	LPS_2h_S49	2	0.0531891	0.479766	-0.0615988	309	0.0245924	0.303661	NA	NA	0.436244
	LPS_2h_S5	2	0.113681	0.556783	-0.0574843	80	0.109292	4.00352	0.022792	NA	0.435288
	LPS_2h_S50	2	0.258365	0.729029	-0.00974237	36	0.43836	NA	0.920228	NA	0.423182
	LPS_2h_S51	2	0.0628464	0.561913	-0.0746966	262	0.0542915	8.32564	NA	107	0.586461
	LPS_2h_S52	2	0.0795855	0.539727	-0.0361788	61	0.177096	5.95385	0.014245	NA	0.668143
	LPS_2h_S53	2	0.052183	0.367282	-0.0482016	325	0.0430921	0.213177	NA	NA	0.399074
	LPS_2h_S54	2	0.0733011	0.551143	-0.0447999	87	0.135685	4.326	0.037037	NA	0.559849
	LPS_2h_S55	2	0.635539	0.917926	0.0240351	456	0.987795	NA	NA	NA	0.401875
	LPS_2h_S56	2	0.10509	0.591505	-0.0409195	37	0.332251	6.1047	0.0512821	NA	0.453612
	LPS_2h_S57	2	0.0426998	0.435366	-0.0614322	314	0.0593397	9.17963	0.048433	103	0.434246
	LPS_2h_S58	2	0.0673859	0.566217	-0.0611181	183	0.0389858	0.429352	NA	NA	0.450041
	LPS_2h_S59	2	0.118627	0.577121	-0.0262915	458	0.159507	16.8874	0.783476	NA	0.749983
	LPS_2h_S6	2	0.0587959	0.561646	-0.0668209	96	0.132216	4.92253	NA	NA	0.534305
	LPS_2h_S60	2	0.0319999	0.418998	-0.0643388	276	0.0538457	9.39477	NA	117	0.418825
	LPS_2h_S61	2	0.228919	0.822902	0.0402703	18	0.242938	NA	0.860399	NA	0.430699
	LPS_2h_S62	2	0.0564138	0.4195	-0.0612012	237	0.0266513	0.281705	NA	88	0.458943
	LPS_2h_S63	2	0.0804911	0.503184	-0.0335695	64	0.108891	3.97405	NA	NA	0.41926
	LPS_2h_S64	2	0.0371548	0.328033	-0.0589629	145	0.0309365	0.375673	NA	96	0.501621
	LPS_2h_S65	2	0.0443665	0.433607	-0.0436984	278	0.0301314	0.217042	NA	98	0.419544
	LPS_2h_S66	2	0.0772101	0.475843	-0.0641859	408	0.0766072	20.4343	0.225071	123	0.466549
	LPS_2h_S67	2	0.225294	0.723712	0.0113405	15	0.190723	20.875	0.871795	NA	0.439865
	LPS_2h_S68	2	0.195053	0.588224	0.046515	2	0.206267	22.0503	0.883191	NA	0.438819
	LPS_2h_S69	2	0.0448585	0.380465	-0.0580304	170	0.0294086	0.189426	NA	93	0.432252
	LPS_2h_S7	2	0.0602757	0.469038	-0.0328024	56	0.303248	0.791769	NA	NA	0.4755
	LPS_2h_S70	2	0.123281	0.490066	0.0326584	470	0.288268	17.6625	0.794872	NA	0.463209
	LPS_2h_S71	2	0.0804971	0.489603	-0.00778555	63	0.110099	5.98472	0.102564	NA	0.434628
	LPS_2h_S72	2	0.0907045	0.584127	-0.0617092	45	0.352852	8.14743	0	NA	0.525969
	LPS_2h_S73	2	0.0541522	0.478863	-0.0295209	69	0.105297	4.22345	NA	NA	0.478265
	LPS_2h_S74	2	0.677635	0.964976	0.0249703	476	0.994025	14.6536	NA	NA	0.563154
	LPS_2h_S75	2	0.0425934	0.478926	-0.0544028	245	0.0494413	9.28048	0.0598291	121	0.478616
	LPS_2h_S76	2	0.0501768	0.455281	-0.0707819	226	0.0301994	0.138619	NA	NA	0.760677
	LPS_2h_S77	2	0.203306	0.623963	-0.0246072	22	0.59998	7.59385	0.891738	NA	0.424265
	LPS_2h_S78	2	0.0619338	0.405032	-0.065232	130	0.0719512	9.36771	0.042735	100	0.413546
	LPS_2h_S79	2	0.215377	0.491362	0.679924	185	0.0717374	24.3773	0.840456	NA	0.67339
	LPS_2h_S8	2	0.0520397	0.478668	-0.0536994	300	0.0280771	0.0111181	NA	NA	0.45662
	LPS_2h_S80	2	0.110431	0.606567	-0.0678794	54	0.314627	3.16675	0.00854701	NA	0.452444
	LPS_2h_S81	2	0.114339	0.606045	-0.0446539	31	0.382009	0.49131	NA	NA	0.481464
	LPS_2h_S82	2	0.0914287	0.588816	-0.0571434	66	0.20637	4.09333	NA	NA	0.563361
	LPS_2h_S83	2	0.0799522	0.571606	-0.0727432	320	0.0440057	9.29623	NA	NA	0.494694
	LPS_2h_S84	2	0.0476667	0.258213	-0.0984485	275	0.0565626	9.67654	NA	94	0.44318
	LPS_2h_S85	2	0.0899172	0.587238	-0.0755415	90	0.0756666	0.5368	NA	NA	0.407808
	LPS_2h_S86	2	0.105374	0.505296	0.0254836	72	0.538719	17.4601	0.789174	276	0.389926
	LPS_2h_S87	2	0.0592163	0.46702	-0.0530633	281	0.0271697	0.345034	NA	NA	0.565625
	LPS_2h_S88	2	0.0885667	0.57819	-0.0383259	99	0.114409	6.03649	0.139601	NA	0.449324
	LPS_2h_S89	2	0.0558879	0.406899	-0.0648258	369	0.0603162	9.34066	0.11396	113	0.459573
	LPS_2h_S9	2	0.0327871	0.354088	-0.093056	149	0.0428167	9.53028	NA	87	0.42051
	LPS_2h_S90	2	0.9016	0.953435	0.0335732	478	0.995004	NA	NA	NA	0.78171
	LPS_2h_S91	2	0.0809509	0.596497	-0.0542134	105	0.158094	0.30725	NA	NA	0.472055
	LPS_2h_S92	2	0.0609334	0.477579	-0.0439339	172	0.0299631	0.547886	0.011396	86	0.438457
	LPS_2h_S93	2	0.0644466	0.446877	-0.0741802	280	0.0330739	0.278079	NA	NA	0.440084
	LPS_2h_S94	2	0.0693991	0.445897	-0.0437164	264	0.0510505	8.99062	0.185185	118	0.433196
	LPS_2h_S95	2	0.0699789	0.449378	-0.0751366	243	0.0312481	0.155946	NA	NA	0.441261
	LPS_2h_S96	2	0.905303	0.996181	0.02374	42	0.920466	NA	NA	NA	0.662711
	LPS_4h_Replicate_S1	4	0.0990556	0.613433	-0.0263319	289	0.398824	18.245	0.512821	277	1.06975
	LPS_4h_Replicate_S10	4	0.0937311	0.58215	-0.0470169	293	0.0137495	8.11786	0.279202	188	1.01667
	LPS_4h_Replicate_S11	4	0.0943184	0.548877	-0.0369112	348	0.415688	18.3908	0.361823	135	0.972345
	LPS_4h_Replicate_S12	4	0.176733	0.822975	-0.0711652	452	0.849679	21.3786	0.698006	273	0.996592
	LPS_4h_Replicate_S13	4	0.0999556	0.567255	0.0125451	263	0.341257	13.9534	0.589744	198	1.15796
	LPS_4h_Replicate_S14	4	1	0.97364	0.0272793	70	0.922917	NA	NA	NA	1.18981
	LPS_4h_Replicate_S15	4	0.126448	0.718425	-0.0344309	428	0.762641	21.2905	0.501425	321	0.947233
	LPS_4h_Replicate_S16	4	0.0972217	0.552971	-0.0218351	343	0.437512	15.4887	0.396011	262	0.977181
	LPS_4h_Replicate_S17	4	0.133574	0.56625	0.0078726	449	0.849033	20.9088	0.65812	303	1.07987
	LPS_4h_Replicate_S18	4	0.387621	0.717574	0.0409967	81	0.379115	NA	0.974359	NA	1.00602
	LPS_4h_Replicate_S19	4	0.0996829	0.624337	-0.0432653	344	0.224141	9.19547	0.549858	196	0.993387
	LPS_4h_Replicate_S2	4	0.306123	0.509864	0.595147	464	0.333848	24.4174	0.903134	NA	0.965973
	LPS_4h_Replicate_S20	4	0.0957201	0.574438	-0.0318428	352	0.163204	8.00756	0.458689	191	0.974197
	LPS_4h_Replicate_S21	4	0.175734	0.858249	-0.0599098	430	0.822498	21.2845	0.740741	280	0.983818
	LPS_4h_Replicate_S22	4	0.190134	0.753793	0.0901146	7	0.124225	NA	0.846154	243	1.01759
	LPS_4h_Replicate_S23	4	0.171258	0.863116	-0.0685695	447	0.849498	21.511	0.689459	293	0.982276
	LPS_4h_Replicate_S24	4	0.141315	0.739383	-0.0162071	440	0.828713	21.286	0.592593	325	1.07926
	LPS_4h_Replicate_S25	4	0.0999318	0.621734	-0.0387207	277	0.353182	20.8099	0.51567	281	1.06084
	LPS_4h_Replicate_S26	4	0.0953865	0.596039	-0.0416603	265	0.183072	14.0241	0.42735	210	1.25934
	LPS_4h_Replicate_S27	4	0.349015	0.753195	0.0923353	294	0.675659	21.8564	0.937322	NA	1.2524
	LPS_4h_Replicate_S28	4	0.117912	0.748602	-0.0360741	421	0.675422	21.4517	0.584046	327	1.11733
	LPS_4h_Replicate_S29	4	0.30593	0.816116	-0.0513524	443	0.829417	18.1226	0.94302	NA	0.943102
	LPS_4h_Replicate_S3	4	0.0969937	0.566929	-0.0233557	255	0.26076	13.6526	0.435897	206	0.96194
	LPS_4h_Replicate_S30	4	0.0972637	0.585764	-0.0289616	267	0.28016	13.6274	0.524217	205	0.946109
	LPS_4h_Replicate_S31	4	0.367015	0.643563	0.351204	453	0.660098	23.2652	0.940171	NA	0.982218
	LPS_4h_Replicate_S32	4	0.149022	0.800228	0.00312392	445	0.823879	21.1801	0.683761	323	0.957442
	LPS_4h_Replicate_S33	4	0.144332	0.760083	-0.0461366	439	0.73923	21.3936	0.652422	292	1.0676
	LPS_4h_Replicate_S34	4	0.161596	0.775379	-0.0536392	432	0.807216	21.4034	0.680912	305	0.98512
	LPS_4h_Replicate_S35	4	0.100624	0.631147	-0.0321493	388	0.513795	19.6529	0.470085	268	0.992834
	LPS_4h_Replicate_S36	4	0.129131	0.68723	-0.0147519	434	0.666316	21.0405	0.703704	322	1.0665
	LPS_4h_Replicate_S37	4	0.100105	0.615066	-0.0389474	353	0.476766	20.5008	0.447293	294	1.09858
	LPS_4h_Replicate_S38	4	0.0919716	0.598621	-0.0508287	310	0.154274	19.6624	0.319088	253	0.925957
	LPS_4h_Replicate_S39	4	0.102557	0.607241	-0.0243687	380	0.489542	20.0247	0.504274	275	1.00369
	LPS_4h_Replicate_S4	4	0.161755	0.83599	-0.0769465	424	0.811487	21.2876	0.535613	290	0.965914
	LPS_4h_Replicate_S40	4	0.158565	0.669444	-0.0477074	288	0.0437099	10.1137	0.843305	NA	0.934184
	LPS_4h_Replicate_S41	4	0.103215	0.59826	-0.028288	391	0.505499	20.8224	0.529915	267	0.949679
	LPS_4h_Replicate_S42	4	0.280349	0.555802	0.796092	465	0.239429	24.4635	0.888889	NA	1.07192
	LPS_4h_Replicate_S43	4	0.150945	0.736139	-0.0540667	436	0.772127	20.9777	0.68661	279	1.01816
	LPS_4h_Replicate_S44	4	0.144996	0.748007	-0.0170073	437	0.81761	21.3077	0.663818	320	0.96022
	LPS_4h_Replicate_S45	4	0.138725	0.762194	-0.0239746	435	0.786746	21.535	0.612536	328	0.931972
	LPS_4h_Replicate_S46	4	0.136618	0.716624	0.0115301	451	0.849998	20.9715	0.666667	304	1.13568
	LPS_4h_Replicate_S47	4	0.110346	0.596367	-0.0147501	390	0.532697	21.0103	0.700855	301	0.960892
	LPS_4h_Replicate_S48	4	0.100038	0.608908	-0.0289484	387	0.50839	20.9723	0.444444	317	0.976174
	LPS_4h_Replicate_S49	4	0.0876638	0.499084	-0.0151442	152	0.0634753	12.6982	0.472934	231	1.04237
	LPS_4h_Replicate_S5	4	0.117967	0.55907	0.012832	446	0.844536	20.8	0.626781	318	0.938855
	LPS_4h_Replicate_S50	4	0.234533	0.653517	-0.039771	19	0.0874552	NA	0.928775	NA	0.990168
	LPS_4h_Replicate_S51	4	0.0967631	0.530697	-0.021944	315	0.455787	14.8173	0.649573	228	0.941716
	LPS_4h_Replicate_S52	4	0.110956	0.766254	-0.0592818	411	0.538689	21.1506	0.461538	289	1.00527
	LPS_4h_Replicate_S53	4	0.169337	0.851533	-0.0697774	422	0.735271	21.5522	0.603989	306	0.974057
	LPS_4h_Replicate_S54	4	0.0982653	0.585022	-0.0447997	367	0.494205	19.7027	0.415954	272	1.07213
	LPS_4h_Replicate_S55	4	0.409498	0.50185	1.30245	468	0.223661	25.4899	0.880342	NA	1.01712
	LPS_4h_Replicate_S56	4	0.161097	0.719879	-0.0624016	429	0.72024	21.2917	0.720798	284	0.96285
	LPS_4h_Replicate_S57	4	0.139366	0.732333	-0.0227561	441	0.680002	20.9176	0.766382	310	1.01232
	LPS_4h_Replicate_S58	4	0.301931	0.741378	0.0316459	17	0.155086	21.6088	0.923077	NA	0.980442
	LPS_4h_Replicate_S59	4	0.350724	0.590083	0.445088	469	0.624148	23.6335	0.917379	NA	1.07831
	LPS_4h_Replicate_S6	4	0.110047	0.537178	-0.0316994	418	0.718686	19.6204	0.595442	259	0.946935
	LPS_4h_Replicate_S60	4	0.12213	0.752874	-0.0439518	433	0.822939	21.2731	0.507123	312	1.02207
	LPS_4h_Replicate_S61	4	0.0975295	0.611868	-0.0391065	270	0.421607	18.451	0.418803	266	1.09672
	LPS_4h_Replicate_S62	4	0.0986407	0.592864	-0.0290643	400	0.291611	9.18081	0.623932	217	0.961697
	LPS_4h_Replicate_S63	4	0.0951542	0.517941	0.139319	475	0.170908	19.1571	0.552707	213	0.974286
	LPS_4h_Replicate_S64	4	0.163317	0.699841	-0.0510232	420	0.338626	20.8963	0.746439	270	1.06018
	LPS_4h_Replicate_S65	4	0.0985649	0.523792	0.000229262	319	0.446558	17.5665	0.578348	214	0.977217
	LPS_4h_Replicate_S66	4	0.103808	0.616121	-0.0425923	401	0.595014	20.7248	0.566952	240	1.05051
	LPS_4h_Replicate_S67	4	0.0915381	0.702471	-0.0869772	406	0.178812	9.59158	0.108262	NA	1.03594
	LPS_4h_Replicate_S68	4	0.372319	0.531771	1.39106	471	0.224862	25.6236	0.849003	NA	0.93963
	LPS_4h_Replicate_S69	4	0.146347	0.766787	-0.0319522	444	0.839571	21.4222	0.660969	314	1.03927
	LPS_4h_Replicate_S7	4	0.414398	0.527233	1.2018	459	0.223431	25.7755	0.866097	NA	1.02266
	LPS_4h_Replicate_S70	4	0.153583	0.746349	-0.0502116	425	0.664266	20.9793	0.74359	256	0.932628
	LPS_4h_Replicate_S71	4	0.100738	0.517548	0.0140905	378	0.498411	18.8531	0.561254	291	0.968603
	LPS_4h_Replicate_S72	4	0.100406	0.448477	0.040186	357	0.269681	17.1019	0.641026	NA	0.972263
	LPS_4h_Replicate_S73	4	0.0994202	0.58654	-0.0266458	381	0.509327	19.6509	0.433048	264	0.949478
	LPS_4h_Replicate_S74	4	0.0983439	0.637279	-0.000790596	397	0.582576	19.2901	0.57265	295	0.988633
	LPS_4h_Replicate_S75	4	0.094696	0.550352	-0.0268682	337	0.19095	8.70091	0.410256	203	0.927591
	LPS_4h_Replicate_S76	4	0.0928381	0.570308	-0.0289316	268	0.287874	13.3281	0.381766	218	1.13195
	LPS_4h_Replicate_S77	4	0.0977135	0.623642	-0.0397932	371	0.283401	9.24233	0.586895	204	0.995768
	LPS_4h_Replicate_S78	4	0.10549	0.653648	-0.0543571	382	0.506509	20.8564	0.555556	258	0.979074
	LPS_4h_Replicate_S79	4	0.350646	0.78448	0.0270026	41	0.889092	17.31	0.945869	NA	0.949737
	LPS_4h_Replicate_S8	4	0.104149	0.553732	0.0211052	403	0.621518	19.1883	0.669516	286	1.0439
	LPS_4h_Replicate_S80	4	0.100811	0.615493	-0.0260735	415	0.774443	19.7698	0.487179	287	0.995252
	LPS_4h_Replicate_S81	4	0.152531	0.745832	-0.0474955	431	0.823702	21.0363	0.672365	288	0.951209
	LPS_4h_Replicate_S82	4	0.119543	0.710013	-0.0284681	416	0.774679	21.2106	0.646724	309	1.00887
	LPS_4h_Replicate_S83	4	0.163815	0.819836	-0.0581923	448	0.843459	21.3542	0.774929	297	0.913381
	LPS_4h_Replicate_S84	4	0.102959	0.553764	-0.0394717	324	0.341065	15.9652	0.732194	215	0.995469
	LPS_4h_Replicate_S85	4	0.110242	0.608391	-0.0428042	419	0.647588	21.1015	0.452991	324	1.10415
	LPS_4h_Replicate_S86	4	0.0998696	0.615739	-0.0391093	365	0.507872	20.7526	0.441595	282	0.952813
	LPS_4h_Replicate_S87	4	0.0960021	0.625272	-0.0265022	274	0.352065	14.371	0.521368	224	1.09442
	LPS_4h_Replicate_S88	4	0.103676	0.514743	0.112916	227	0.173065	19.1625	0.643875	NA	1.0438
	LPS_4h_Replicate_S89	4	0.0916206	0.646074	-0.0145927	407	0.220613	11.7384	0.509972	208	1.02538
	LPS_4h_Replicate_S9	4	0.0996405	0.603596	-0.0350116	394	0.189807	8.73388	0.615385	192	0.992382
	LPS_4h_Replicate_S90	4	0.0988734	0.593925	-0.047957	364	0.220404	7.91156	0.7151	NA	1.03111
	LPS_4h_Replicate_S91	4	0.126444	0.572644	-0.0342203	379	0.181091	12.8018	0.814815	NA	1.20338
	LPS_4h_Replicate_S92	4	0.1017	0.527283	-0.0223573	257	0.408007	18.569	0.632479	246	0.983437
	LPS_4h_Replicate_S93	4	0.125302	0.60041	0.0335987	442	0.819922	19.8276	0.77208	265	1.04485
	LPS_4h_Replicate_S94	4	0.147497	0.721335	-0.0372095	438	0.710721	21.1825	0.675214	313	1.0415
	LPS_4h_Replicate_S95	4	0.352152	0.475651	0.493731	48	0.677246	23.6039	0.911681	NA	1.12804
	LPS_4h_Replicate_S96	4	0.098021	0.574993	-0.0220407	290	0.27758	11.8478	0.638177	197	1.18268
	LPS_4h_S1	4	0.0940163	0.504753	-0.0205417	370	0.104975	14.3406	0.450142	242	1.06445
	LPS_4h_S10	4	0.105077	0.610939	-0.0368674	120	0.0888137	10.8555	0.723647	NA	1.15398
	LPS_4h_S11	4	0.292582	0.830701	0.0321005	461	0.961989	17.9568	0.91453	NA	1.32631
	LPS_4h_S12	4	0.514102	0.812772	0.100144	21	0.910096	20.7935	0.957265	NA	1.34837
	LPS_4h_S14	4	0.0839145	0.508089	-0.0589849	215	0.0454957	2.06096	0.131054	159	1.26357
	LPS_4h_S15	4	0.634944	0.824855	0.0993757	427	0.850652	21.5761	1	NA	1.02005
	LPS_4h_S16	4	0.0754002	0.479136	-0.0503463	223	0.0407217	0.384902	0.116809	125	1.26537
	LPS_4h_S17	4	0.0839315	0.470689	-0.0119745	117	0.0834089	10.9628	0.339031	134	1.11619
	LPS_4h_S18	4	0.0703882	0.468436	-0.0638062	221	0.0480605	9.45775	0.159544	119	1.05464
	LPS_4h_S19	4	0.0978641	0.483483	0.0411803	384	0.10725	16.5343	0.606838	271	1.21064
	LPS_4h_S2	4	0.086606	0.496442	-0.0603217	141	0.0727572	9.2681	0.230769	223	1.35329
	LPS_4h_S20	4	0.107543	0.602876	-0.0369722	414	0.487371	21.1567	0.45584	315	1.17939
	LPS_4h_S21	4	0.131907	0.789925	-0.0898176	404	0.573139	21.1637	0.729345	269	0.961247
	LPS_4h_S22	4	0.102926	0.570559	-0.0229409	412	0.150277	20.982	0.421652	319	1.33196
	LPS_4h_S23	4	0.0922028	0.526946	-0.0131537	328	0.0523135	6.26505	0.478632	189	1.1908
	LPS_4h_S24	4	0.0840738	0.517646	0.0215327	372	0.0180798	8.51069	0.34188	162	1.36072
	LPS_4h_S25	4	0.0729976	0.518278	-0.031341	347	0.0301642	0.480018	0.0940171	160	1.04594
	LPS_4h_S26	4	0.0834466	0.513383	-0.0333923	377	0.0253058	3.76312	0.290598	170	1.14458
	LPS_4h_S27	4	0.079854	0.462406	-0.0553208	201	0.0293393	2.0046	0.17094	147	1.11042
	LPS_4h_S28	4	0.0814204	0.482121	-0.0575724	188	0.0817935	9.1877	0.233618	132	1.31148
	LPS_4h_S29	4	0.0653975	0.378898	-0.0383315	283	0.027617	0.37546	0.122507	126	1.03801
	LPS_4h_S3	4	0.0824988	0.493105	-0.0371201	376	0.0194179	0.367717	0.150997	168	1.35037
	LPS_4h_S30	4	0.0832166	0.5087	-0.0300153	269	0.0812022	7.89576	0.267806	138	1.34503
	LPS_4h_S31	4	0.19102	0.470225	1.05591	463	0.300564	24.8178	0.780627	NA	1.1812
	LPS_4h_S32	4	0.110522	0.534087	-0.0316672	409	0.112923	21.2994	0.464387	326	1.13792
	LPS_4h_S33	4	0.0922545	0.592222	-0.0395743	71	0.161222	6.31953	0.14245	NA	0.994045
	LPS_4h_S34	4	0.0962722	0.513395	-0.0257536	151	0.0791003	13.6617	0.532764	227	1.33031
	LPS_4h_S35	4	0.091195	0.552406	-0.0731993	363	0.0153421	0.538408	0.0541311	NA	1.2976
	LPS_4h_S36	4	0.0789498	0.439183	-0.0437681	200	0.0247889	0.410139	0.162393	144	1.16412
	LPS_4h_S37	4	0.0782771	0.532288	-0.0373581	110	0.0820074	7.97285	0.190883	124	0.992954
	LPS_4h_S38	4	0.104349	0.571984	-0.0603404	393	0.083491	21.007	0.430199	302	1.34158
	LPS_4h_S39	4	0.3666	0.592564	-0.0109964	20	0.144738	NA	0.97151	NA	1.26591
	LPS_4h_S4	4	0.0942882	0.575227	-0.0384284	97	0.0505286	8.59603	0.301994	NA	1.33434
	LPS_4h_S40	4	0.0861656	0.480653	-0.0358301	241	0.050572	7.99738	0.250712	165	1.23798
	LPS_4h_S41	4	0.0909565	0.542593	-0.00704171	77	0.140575	9.08178	0.39886	167	1.20874
	LPS_4h_S42	4	0.108422	0.624344	-0.104437	395	0.087125	20.9664	0.321937	285	1.21262
	LPS_4h_S43	4	0.0861009	0.590319	-0.0500566	148	0.0343393	4.27048	0.145299	166	1.17683
	LPS_4h_S44	4	0.361142	0.869103	0.0394425	47	0.896928	16.7179	0.954416	NA	1.22516
	LPS_4h_S45	4	0.101408	0.532068	-0.0437895	75	0.106567	15.4384	0.678063	241	1.07531
	LPS_4h_S46	4	0.0856787	0.516043	-0.030161	51	0.304069	7.56564	0.259259	139	1.23356
	LPS_4h_S47	4	0.15343	0.633992	0.176735	360	0.545111	21.7991	0.797721	NA	1.07061
	LPS_4h_S48	4	0.1213	0.635195	-0.0294287	30	0.511426	6.65713	0.811966	NA	1.32418
	LPS_4h_S49	4	0.0820533	0.503415	-0.053936	163	0.047566	9.18319	0.182336	140	1.33202
	LPS_4h_S5	4	0.104286	0.606124	-0.0386924	383	0.114265	20.9709	0.547009	308	1.34055
	LPS_4h_S50	4	0.102993	0.587414	-0.0597315	79	0.164035	11.9043	0.717949	NA	1.35485
	LPS_4h_S51	4	0.0899521	0.410597	-0.0514683	322	0.0886792	18.6636	0.316239	250	1.22989
	LPS_4h_S52	4	0.0901681	0.481611	0.00704675	164	0.0375678	9.14212	0.424501	172	1.24087
	LPS_4h_S53	4	0.0885593	0.490506	-0.0199909	150	0.0326707	10.8949	0.364672	142	0.995303
	LPS_4h_S54	4	0.087325	0.505943	-0.04086	189	0.0371015	8.36885	0.293447	176	1.0721
	LPS_4h_S55	4	0.0757561	0.490688	-0.0651265	295	0.0246576	9.40629	0.179487	106	1.18291
	LPS_4h_S56	4	0.0914871	0.493784	-0.025034	331	0.0892056	14.3679	0.413105	251	1.21411
	LPS_4h_S57	4	0.0931197	0.589774	-0.0547715	91	0.105438	8.00492	0.165242	NA	1.317
	LPS_4h_S58	4	0.0914691	0.506345	-0.0461558	358	0.0395281	4.22961	0.213675	NA	1.22257
	LPS_4h_S59	4	0.0899409	0.52131	-0.0476224	316	0.0727967	9.24836	0.390313	226	1.06596
	LPS_4h_S6	4	0.111835	0.681778	-0.0337409	423	0.520658	20.9287	0.490028	311	1.28447
	LPS_4h_S60	4	0.0768565	0.498946	-0.043629	231	0.0229417	0.447199	0.119658	156	1.23275
	LPS_4h_S61	4	0.117224	0.51142	0.253506	92	0.148953	22.3503	0.726496	NA	0.999259
	LPS_4h_S62	4	0.0880627	0.470374	-0.0611066	335	0.0809539	9.48907	0.287749	244	1.01922
	LPS_4h_S63	4	0.0918082	0.513178	-0.0333797	94	0.112873	11.0051	0.376068	212	1.3461
	LPS_4h_S64	4	0.0945472	0.486933	-0.034487	362	0.0841136	19.0825	0.48433	278	1.19647
	LPS_4h_S65	4	0.0837777	0.495435	-0.0487961	191	0.0764156	9.27294	0.242165	136	1.14844
	LPS_4h_S66	4	0.0792018	0.506881	-0.0300169	235	0.026635	5.06987	0.19943	143	1.07282
	LPS_4h_S67	4	0.13055	0.713828	0.11313	28	0.356857	22.3569	0.754986	NA	1.11352
	LPS_4h_S68	4	0.0861329	0.453408	0.00899297	207	0.0376992	9.06533	0.356125	157	1.19813
	LPS_4h_S69	4	0.0963555	0.557167	-0.0376303	102	0.128225	7.68255	0.358974	NA	1.2486
	LPS_4h_S7	4	0.102616	0.560865	-0.0250576	49	0.357691	9.1246	0.737892	NA	1.13713
	LPS_4h_S70	4	0.102593	0.609476	-0.0364926	368	0.0145373	8.59583	0.760684	NA	1.06302
	LPS_4h_S71	4	0.0848142	0.527501	-0.0571796	336	0.033046	0.436261	0.0740741	NA	1.35395
	LPS_4h_S72	4	0.0921408	0.474233	0.018576	52	0.29895	9.58486	0.598291	202	1.27068
	LPS_4h_S73	4	0.0856202	0.526694	-0.0415807	167	0.0487208	8.53768	0.2849	149	1.22788
	LPS_4h_S74	4	0.0922233	0.549015	-0.0384084	39	0.361906	4.31316	0.125356	NA	1.15058
	LPS_4h_S75	4	0.0926552	0.475713	0.0580668	386	0.0933033	16.439	0.581197	298	1.22119
	LPS_4h_S76	4	0.0815818	0.509645	-0.0461852	286	0.0315957	3.7982	0.176638	161	1.26649
	LPS_4h_S77	4	0.0869786	0.506737	-0.0395476	213	0.0273559	8.42335	0.270655	150	1.11273
	LPS_4h_S78	4	0.0835038	0.546716	-0.0258932	351	0.0350817	3.93754	0.196581	171	1.16573
	LPS_4h_S79	4	0.155434	0.760812	0.0448577	3	0.377584	21.6954	0.803419	NA	1.15685
	LPS_4h_S8	4	0.501547	0.912584	0.0352538	24	0.947327	16.2121	0.988604	NA	1.23581
	LPS_4h_S80	4	0.102885	0.605266	-0.0579332	128	0.04938	7.80191	0.752137	NA	0.956293
	LPS_4h_S81	4	0.0918794	0.554967	-0.0258041	85	0.14416	9.13871	0.299145	183	1.30012
	LPS_4h_S82	4	0.0914483	0.496484	-0.0235305	329	0.0773794	14.0357	0.378917	257	1.30911
	LPS_4h_S83	4	0.0891561	0.537192	-0.0304367	62	0.31264	7.7267	0.173789	195	1.29545
	LPS_4h_S84	4	0.239668	0.537601	0.35179	426	0.529134	23.3932	0.826211	NA	1.33238
	LPS_4h_S85	4	0.0895789	0.476042	-0.0310574	259	0.0913977	14.4794	0.367521	254	1.17624
	LPS_4h_S86	4	0.0929928	0.579083	-0.0558818	125	0.154678	0.502755	0.0911681	NA	1.31947
	LPS_4h_S87	4	0.0624915	0.441114	-0.0490639	224	0.0885071	9.41927	0.188034	127	1.23475
	LPS_4h_S88	4	0.370831	0.646064	0.171251	4	0.377692	22.3632	0.931624	NA	1.18436
	LPS_4h_S89	4	0.0900618	0.49889	-0.00594466	187	0.0558721	12.6868	0.404558	263	1.13754
	LPS_4h_S9	4	0.0876354	0.430589	-0.0644057	308	0.102284	19.0247	0.239316	248	1.13944
	LPS_4h_S90	4	0.536002	0.809968	0.169366	454	0.898492	22.1409	0.968661	NA	1.12793
	LPS_4h_S91	4	0.123726	0.524623	0.64541	460	0.193738	23.6787	0.792023	NA	1.11665
	LPS_4h_S92	4	0.0958165	0.548467	-0.0376223	399	0.335215	19.7517	0.481481	296	1.16937
	LPS_4h_S93	4	0.264299	0.698525	0.0404067	472	0.974696	16.7229	0.900285	NA	1.32341
	LPS_4h_S94	4	0.0829279	0.602216	-0.068862	333	0.042153	2.19611	0.039886	NA	1.29217
	LPS_4h_S95	4	0.104794	0.599963	-0.0544877	119	0.0453177	11.1015	0.749288	NA	1.01362
	LPS_4h_S96	4	0.0963881	0.50287	-0.0341294	284	0.105649	14.4236	0.467236	235	1.14917
	LPS_6h_S1	6	0.0900174	0.487068	-0.0295726	199	0.0931573	9.2136	0.327635	130	1.28
	LPS_6h_S10	6	0.0955919	0.568193	-0.0131903	182	0.0527285	8.64874	0.558405	201	1.22052
	LPS_6h_S11	6	0.0836879	0.523872	-0.0616846	321	0.0229499	0.356715	0.0854701	154	1.24312
	LPS_6h_S12	6	0.0836702	0.464697	-0.0367315	253	0.0293201	1.98461	0.210826	164	1.28246
	LPS_6h_S13	6	0.130899	0.852725	-0.0778983	304	0.0882042	19.7317	0.831909	221	1.28041
	LPS_6h_S14	6	0.0942445	0.554178	-0.0465225	114	0.0566807	8.66368	0.262108	193	1.23601
	LPS_6h_S15	6	0.0883155	0.483055	-0.0287343	204	0.0996843	14.0491	0.353276	133	1.23336
	LPS_6h_S16	6	0.0954773	0.565467	0.00198354	218	0.0717509	9.94289	0.618234	190	1.24267
	LPS_6h_S17	6	0.0966583	0.51142	-0.0211129	296	0.120066	17.8696	0.538462	283	1.26739
	LPS_6h_S18	6	0.0956482	0.562259	-0.0133568	57	0.225811	9.07976	0.518519	209	1.24139
	LPS_6h_S19	6	0.174891	0.466133	0.841134	457	0.149817	24.7862	0.769231	NA	1.256
	LPS_6h_S2	6	0.0842899	0.54246	-0.0443827	332	0.0232579	3.27038	0.153846	174	1.24079
	LPS_6h_S20	6	0.0901932	0.516294	-0.0365662	318	0.00933091	2.05885	0.304843	184	1.27677
	LPS_6h_S21	6	0.0909466	0.529291	-0.0497504	313	0.0835306	2.24133	0.205128	NA	1.23016
	LPS_6h_S22	6	0.0895606	0.517678	-0.02237	238	0.0322967	7.99969	0.344729	216	1.27924
	LPS_6h_S23	6	0.0988613	0.388852	-0.0328283	359	0.10047	18.9881	0.564103	299	1.22795
	LPS_6h_S24	6	0.0997715	0.632105	-0.0671433	168	0.0896311	9.34373	0.347578	NA	1.29082
	LPS_6h_S25	6	0.086331	0.530487	-0.0357411	297	0.0481674	8.06519	0.245014	158	1.20911
	LPS_6h_S26	6	0.0968393	0.546366	0.00626917	78	0.139438	14.0922	0.575499	219	1.24333
	LPS_6h_S27	6	0.0953599	0.525708	-0.0181878	271	0.0765134	12.9515	0.492877	237	1.21361
	LPS_6h_S28	6	0.0925845	0.49318	-0.0330382	210	0.095991	15.4857	0.387464	252	1.26108
	LPS_6h_S29	6	0.0877042	0.526703	-0.0411189	247	0.0325745	1.99142	0.273504	163	1.25022
	LPS_6h_S3	6	0.0912427	0.531749	-0.0222514	228	0.0533271	6.31972	0.31339	182	1.28195
	LPS_6h_S30	6	0.0858982	0.522905	-0.0227626	166	0.0657096	5.99113	0.264957	153	1.26892
	LPS_6h_S31	6	0.594097	0.838671	0.119289	74	0.859908	21.733	0.982906	NA	1.22969
	LPS_6h_S32	6	0.386306	0.681444	0.289759	27	0.898861	22.5692	0.951567	NA	1.21703
	LPS_6h_S33	6	0.634648	0.829842	0.065009	467	0.984594	20.8918	NA	NA	1.24788
	LPS_6h_S34	6	0.0892865	0.528162	-0.0272085	285	0.081061	12.2802	0.393162	261	1.28857
	LPS_6h_S35	6	0.129825	0.404215	0.433158	86	0.143505	23.0744	0.712251	NA	1.25212
	LPS_6h_S36	6	0.449455	0.860202	0.0226758	477	0.995111	NA	0.977208	NA	1.24261
	LPS_6h_S37	6	0.10186	0.500872	-0.0198412	68	0.202165	14.8164	0.735043	236	1.17142
	LPS_6h_S38	6	0.0835716	0.511135	-0.0341507	303	0.068834	3.99857	0.148148	155	1.22732
	LPS_6h_S39	6	0.0841765	0.499916	-0.0464731	292	0.0277841	8.19658	0.247863	175	1.22264
	LPS_6h_S4	6	0.106974	0.639996	-0.0835518	338	0.100623	19.046	0.709402	238	1.24486
	LPS_6h_S40	6	0.0943517	0.504688	-0.0362204	260	0.0900015	14.0457	0.438746	225	1.22657
	LPS_6h_S41	6	0.0577104	0.47221	-0.0578877	195	0.0459044	9.54041	0.168091	128	1.17622
	LPS_6h_S42	6	0.0908062	0.524614	-0.0221872	153	0.0491089	6.97081	0.324786	194	1.2295
	LPS_6h_S43	6	0.0897868	0.609656	-0.0451878	317	0.0411024	6.10786	0.156695	185	1.22069
	LPS_6h_S44	6	0.0935136	0.559122	-0.0267527	222	0.0466783	6.6404	0.401709	187	1.2432
	LPS_6h_S45	6	0.132723	0.618548	-0.0608996	417	0.104455	20.1089	0.621083	247	1.28423
	LPS_6h_S46	6	0.136558	0.640702	-0.0118918	23	0.562063	9.50059	0.837607	NA	1.22998
	LPS_6h_S47	6	0.265013	0.464931	1.04743	462	0.158663	25.3219	0.834758	NA	1.24771
	LPS_6h_S48	6	0.0878552	0.502445	-0.0189169	240	0.0717418	10.8936	0.373219	146	1.26089
	LPS_6h_S49	6	0.09742	0.504837	-0.0389573	244	0.0985071	14.4937	0.54416	234	1.24384
	LPS_6h_S5	6	0.102986	0.676406	-0.0736818	341	0.0982716	9.33623	0.692308	NA	1.24436
	LPS_6h_S50	6	0.0957053	0.533583	0.0269142	53	0.149565	16.0859	0.655271	211	1.16538
	LPS_6h_S51	6	0.0886388	0.503191	-0.0424111	156	0.0854228	9.40175	0.307692	145	1.2502
	LPS_6h_S52	6	0.338992	0.706722	0.0561749	455	0.653859	21.4217	0.934473	NA	1.24348
	LPS_6h_S53	6	0.0867717	0.519633	-0.0332721	173	0.0329824	8.03575	0.222222	178	1.28519
	LPS_6h_S54	6	0.258974	0.496881	0.271715	25	0.670617	22.7041	0.863248	NA	1.18775
	LPS_6h_S55	6	0.0931891	0.557747	-0.0507641	230	0.0469275	7.04078	0.236467	200	1.27496
	LPS_6h_S56	6	0.261566	0.851253	-0.0844722	206	0.0340462	NA	0.925926	NA	1.21444
	LPS_6h_S57	6	0.0852131	0.518664	-0.0405794	266	0.0906293	9.23184	0.330484	229	1.24943
	LPS_6h_S58	6	0.0837104	0.50264	-0.0190561	373	0.0239978	4.00916	0.333333	181	1.16139
	LPS_6h_S59	6	0.100081	0.539566	-0.0399789	165	0.061006	10.5449	0.757835	NA	1.25271
	LPS_6h_S6	6	0.093595	0.496353	0.0245965	233	0.0496242	16.2049	0.527066	207	1.27149
	LPS_6h_S60	6	0.14965	0.830094	0.0478464	13	0.12555	NA	0.820513	NA	1.27984
	LPS_6h_S61	6	0.122875	0.611053	-0.0751512	116	0.0719679	9.4028	0.809117	NA	1.25523
	LPS_6h_S62	6	0.0947442	0.569705	-0.0565322	108	0.0692177	9.16227	0.336182	220	1.2468
	LPS_6h_S63	6	0.0923513	0.506449	-0.0376497	192	0.103987	9.27263	0.384615	151	1.22322
	LPS_6h_S64	6	0.0971782	0.526296	-0.0417172	176	0.0408221	14.4045	0.498575	239	1.24585
	LPS_6h_S65	6	0.0939328	0.562486	-0.0153184	196	0.202637	9.22265	0.706553	199	1.25542
	LPS_6h_S66	6	0.0949952	0.589676	-0.0372926	100	0.153385	4.90293	0.219373	NA	1.28203
	LPS_6h_S67	6	0.168894	0.475637	0.445475	67	0.172136	23.4326	0.763533	NA	1.26666
	LPS_6h_S68	6	0.0849344	0.484501	-0.0521243	254	0.101021	9.27027	0.253561	148	1.21627
	LPS_6h_S69	6	0.27056	0.753083	0.0319714	10	0.192884	20.9417	0.905983	NA	1.19975
	LPS_6h_S7	6	0.0938868	0.572535	-0.045625	177	0.0751154	13.295	0.37037	232	1.21105
	LPS_6h_S70	6	0.0936824	0.594121	-0.0658031	126	0.0470066	8.04028	0.133903	NA	1.27682
	LPS_6h_S71	6	0.146064	0.700586	-0.0806935	410	0.584669	20.2624	0.786325	245	1.19537
	LPS_6h_S72	6	0.305199	0.729915	-0.0506699	405	0.11342	NA	0.960114	NA	1.25039
	LPS_6h_S73	6	0.151045	0.677557	-0.0624493	392	0.144445	19.6497	0.851852	230	1.28039
	LPS_6h_S74	6	0.0861943	0.535432	-0.0510958	374	0.023645	3.32213	0.193732	186	1.27869
	LPS_6h_S75	6	0.0985026	0.493036	-0.0174605	339	0.103147	15.3322	0.609687	260	1.25368
	LPS_6h_S76	6	0.0895808	0.516006	-0.0386285	216	0.0565663	8.05703	0.296296	177	1.24628
	LPS_6h_S77	6	0.0953212	0.519268	-0.00645683	246	0.0973492	13.2775	0.541311	233	1.28072
	LPS_6h_S78	6	0.221949	0.586072	0.497248	466	0.238552	24.9527	0.868946	NA	1.2558
	LPS_6h_S79	6	0.260852	0.651583	0.117512	112	0.359417	22.3732	0.88604	NA	1.28259
	LPS_6h_S8	6	0.0844905	0.513064	-0.0454582	334	0.0242046	2.00681	0.207977	173	1.19531
	LPS_6h_S80	6	0.0666073	0.411153	-0.0326128	251	0.0953671	9.24453	0.276353	129	1.20268
	LPS_6h_S81	6	0.084882	0.507648	-0.0368668	327	0.0172853	6.17287	0.310541	180	1.28093
	LPS_6h_S82	6	0.511566	0.935183	0.0252259	479	1	NA	0.994302	NA	1.24283
	LPS_6h_S83	6	0.297396	0.832006	-0.0402004	326	0.0801585	NA	0.948718	NA	1.16291
	LPS_6h_S84	6	0.0922171	0.522213	-0.0354914	217	0.108621	8.99466	0.350427	179	1.26735
	LPS_6h_S85	6	0.103161	0.547519	-0.0432905	350	0.10292	19.7599	0.495726	307	1.27192
	LPS_6h_S86	6	0.094435	0.453644	0.046596	298	0.0648095	16.1441	0.635328	NA	1.28596
	LPS_6h_S87	6	0.102111	0.534114	0.038383	124	0.0737666	17.0171	0.695157	255	1.25315
	LPS_6h_S88	6	0.0752538	0.485364	-0.0330459	342	0.0379901	2.05313	0.216524	131	1.24352
	LPS_6h_S89	6	0.098459	0.512054	-0.019127	250	0.0965189	15.4157	0.569801	249	1.26
	LPS_6h_S9	6	0.0989166	0.527937	-0.0264988	305	0.122237	13.6612	0.62963	222	1.28659
	LPS_6h_S90	6	0.0856845	0.51171	-0.0382532	256	0.0372133	8.39238	0.25641	137	1.25159
	LPS_6h_S91	6	0.109823	0.607202	0.00816091	44	0.28521	16.5007	0.777778	NA	1.1969
	LPS_6h_S92	6	0.618184	0.94757	0.056003	34	0.941141	18.3381	0.997151	NA	1.15015
	LPS_6h_S93	6	0.0809237	0.685774	-0.0876084	301	0.0530349	9.71518	0.0712251	169	1.27162
	LPS_6h_S94	6	0.10841	0.626196	-0.0253823	413	0.579463	21.2444	0.475783	316	1.28073
	LPS_6h_S95	6	0.102665	0.531492	-0.039322	396	0.560192	18.2244	0.60114	274	1.28686
	LPS_6h_S96	6	0.0953067	0.472636	-0.0312308	385	0.104095	19.6966	0.407407	300	1.27959

## Sheet: Fig 3c
Ajacent matrix of 23 TFs based on LPS dataset
AM=Act_Inh_strength.*(S_new>0.95)
	0	0	0	0	-0.80687	0.20961	0.23534	0.35309	0	0	-0.60047	0	0	0	0.55378	0	0.56858	2.9364	-0.56347	0.87307	0	0	0
	0	0	0	-1.0378	0.9293	0	0	-0.67635	0	0	0	3.1142	0	0	-0.54054	-0.32584	0	-4.1697	0	0	-0.2668	2.981	-1.7378
	-0.40453	-1.181	0	-1.0819	-1.8264	0.34885	0.82135	0	-0.93932	0	0	0	0.92763	0	-0.24113	-0.70002	0.18146	3.1424	1.8641	0	0	0.85001	-1.5082
	0	0	0.49706	0	-0.25477	0	0	0	0	0.39222	0	2.5533	-0.33958	0	-0.17921	-0.32515	0	3.3874	-0.76187	-0.31335	0.25339	0	1.1595
	0.26452	-1.2817	0	0	0	-0.36702	0	0	-0.36003	-0.38255	-0.65873	0	0	-8.6168	-0.32915	0.23392	-0.30799	0	-0.75885	0	0	0.65782	-1.0495
	0	-1.9921	-0.54919	-0.34013	-0.50451	0	0	0	0	1.0171	1.1611	2.0051	0.8922	-4.2767	-0.51606	-0.88126	0.28701	2.0164	1.6062	-1.1578	0	0	0
	-0.13583	0	-2.3472	0.97958	0	0	0	0	0	-0.26488	0	0	0	0	-0.29934	0	-0.74876	-0.97567	0	-0.41259	0.1139	0.38764	0.45531
	-0.11529	1.9058	0	0	0	0	0	0	0	0.32194	0	-2.3071	0	6.4232	0	0	0	0	0	-0.43716	-0.29847	0.719	0
	0	5.3192	0	-1.5924	1.1481	0	-0.3362	-0.1709	0	0	0	0	0	-8.1861	0.60137	0.48564	-0.22767	-5.7069	0	0.68429	0.23857	0	0
	0	0	0	0	0.26412	0.37374	0	0	0	0	0	0	-0.9283	0	0	0	0.4004	-1.6524	0.86068	0	0	0.64797	0
	0.1816	0	1.5636	0	0	0	-0.18186	-0.084948	0	0.18227	0	-1.3813	-0.8799	4.962	-0.2529	0.13607	0.25008	0	0	-0.30076	-0.24917	0	0.32144
	0	-2.4897	-2.0741	-0.62146	0	0	-0.59127	0	-1.2264	2.7591	0	0	0	5.4393	0.56156	-0.34283	0.78571	4.2356	0	-0.61527	0.42586	0	3.6842
	0	0	0	0.39893	0	-0.20962	0.30925	0	-1.7998	-0.49662	0	0	0	5.7823	0	-0.31127	0.19031	0	1.3248	0	-0.15572	0	0
	0.62521	0	1.4117	1.6686	3.5445	0	0	-0.88062	0	-1.2995	3.446	0	-2.5148	0	-0.94586	0	-0.86712	-7.351	1.1499	2.7422	-2.0104	-3.7638	-1.1112
	-0.21142	0	0	-0.53078	0.41555	-0.29737	0	0	0	0	0	0	0.74367	0	0	0	0	2.1699	0	0	0	0	0
	0	0	-0.86615	0	0	-0.27204	0	0	0	0	0	0	0.82297	0	0	0	0	0	0	0.44648	0	0.58862	0
	-1.0993	0	0	0	0	0	0.67172	-0.2326	-0.47156	0	-1.2454	-3.8918	1.4211	4.4461	-0.50016	-0.3182	0	1.7374	0	0	0	1.3883	-0.65159
	0	0	0	-4.1149	0	0	0	0	0	0	0	0	3.4534	12.584	0.75115	1.135	0	0	-1.4105	1.5647	0	-2.2378	-2.052
	0	0	-1.9646	1.1222	1.0097	0	-0.39684	0	0	0	0	-1.5167	0	0	-0.41396	0	0.46434	-4.0156	0	0	0	0	-1.3302
	-0.14	0	0	-0.38199	0.33833	0	0	0	0	-0.16131	0.39235	-1.1047	1.1481	0	0.27378	-0.25372	0	-2.1912	0.28924	0	0	0	0
	0	0	0	-0.84924	0	0.51257	-0.10003	0	0	0	0.4174	0	0	7.7635	0	-0.23707	0	0	0	0	0	0	0
	0	-2.2082	0	0	-0.46719	-0.59307	0.32983	0	0	-0.40331	0	-1.8862	1.9538	0	0.27491	-0.26521	0	1.3407	0	0.61406	-0.36292	0	-0.6259
	0.44021	0	2.1555	0	3.0031	0.54672	-0.86863	-0.67248	0.77126	0	0	0	-2.9678	10.803	0	0	0	0	1.5469	1.3117	0	0	0
Cytoscape input
	ATF3	-1.0993	SPI1
	AHR	-1.181	RUNX1
	AHR	-1.2817	HIF1A
	AHR	-1.9921	EGR1
	AHR	1.9058	NFKB1
	AHR	5.3192	RELB
	AHR	-2.4897	MAFF
	AHR	-2.2082	RELA
	RUNX1	-2.3472	STAT1
	RUNX1	1.5636	STAT2
	RUNX1	-2.0741	MAFF
	RUNX1	1.4117	E2F1
	RUNX1	-0.86615	IRF1
	RUNX1	-1.9646	IRF4
	RUNX1	2.1555	ETS2
	JUNB	-1.0378	AHR
	JUNB	-1.0819	RUNX1
	JUNB	0.97958	STAT1
	JUNB	-1.5924	RELB
	JUNB	1.6686	E2F1
	JUNB	-4.1149	E2F4
	JUNB	1.1222	IRF4
	JUNB	-0.84924	IRF2
	HIF1A	-0.80687	ATF3
	HIF1A	0.9293	AHR
	HIF1A	-1.8264	RUNX1
	HIF1A	1.1481	RELB
	HIF1A	3.5445	E2F1
	HIF1A	1.0097	IRF4
	HIF1A	3.0031	ETS2
	STAT1	0.82135	RUNX1
	STAT1	0.67172	SPI1
	STAT1	-0.86863	ETS2
	NFKB1	-0.67635	AHR
	NFKB1	-0.88062	E2F1
	NFKB1	-0.67248	ETS2
	RELB	-0.93932	RUNX1
	RELB	-1.2264	MAFF
	RELB	-1.7998	EGR2
	RELB	0.77126	ETS2
	STAT3	1.0171	EGR1
	STAT3	2.7591	MAFF
	STAT3	-1.2995	E2F1
	STAT2	-0.65873	HIF1A
	STAT2	1.1611	EGR1
	STAT2	3.446	E2F1
	STAT2	-1.2454	SPI1
	MAFF	3.1142	AHR
	MAFF	2.5533	JUNB
	MAFF	2.0051	EGR1
	MAFF	-2.3071	NFKB1
	MAFF	-1.3813	STAT2
	MAFF	-3.8918	SPI1
	MAFF	-1.5167	IRF4
	MAFF	-1.1047	REL
	MAFF	-1.8862	RELA
	EGR2	0.92763	RUNX1
	EGR2	0.8922	EGR1
	EGR2	-0.9283	STAT3
	EGR2	-0.8799	STAT2
	EGR2	-2.5148	E2F1
	EGR2	0.74367	CEBPB
	EGR2	0.82297	IRF1
	EGR2	1.4211	SPI1
	EGR2	3.4534	E2F4
	EGR2	1.1481	REL
	EGR2	1.9538	RELA
	EGR2	-2.9678	ETS2
	E2F1	-8.6168	HIF1A
	E2F1	-4.2767	EGR1
	E2F1	6.4232	NFKB1
	E2F1	-8.1861	RELB
	E2F1	4.962	STAT2
	E2F1	5.4393	MAFF
	E2F1	5.7823	EGR2
	E2F1	4.4461	SPI1
	E2F1	12.584	E2F4
	E2F1	7.7635	IRF2
	E2F1	10.803	ETS2
	CEBPB	-0.94586	E2F1
	CEBPB	0.75115	E2F4
	IRF1	-0.70002	RUNX1
	IRF1	-0.88126	EGR1
	IRF1	1.135	E2F4
	SPI1	-0.74876	STAT1
	SPI1	0.78571	MAFF
	SPI1	-0.86712	E2F1
	E2F4	2.9364	ATF3
	E2F4	-4.1697	AHR
	E2F4	3.1424	RUNX1
	E2F4	3.3874	JUNB
	E2F4	2.0164	EGR1
	E2F4	-0.97567	STAT1
	E2F4	-5.7069	RELB
	E2F4	-1.6524	STAT3
	E2F4	4.2356	MAFF
	E2F4	-7.351	E2F1
	E2F4	2.1699	CEBPB
	E2F4	1.7374	SPI1
	E2F4	-4.0156	IRF4
	E2F4	-2.1912	REL
	E2F4	1.3407	RELA
	IRF4	1.8641	RUNX1
	IRF4	-0.76187	JUNB
	IRF4	-0.75885	HIF1A
	IRF4	1.6062	EGR1
	IRF4	0.86068	STAT3
	IRF4	1.3248	EGR2
	IRF4	1.1499	E2F1
	IRF4	-1.4105	E2F4
	IRF4	1.5469	ETS2
	REL	0.87307	ATF3
	REL	-1.1578	EGR1
	REL	0.68429	RELB
	REL	2.7422	E2F1
	REL	1.5647	E2F4
	REL	1.3117	ETS2
	IRF2	-2.0104	E2F1
	RELA	2.981	AHR
	RELA	0.85001	RUNX1
	RELA	0.65782	HIF1A
	RELA	0.719	NFKB1
	RELA	0.64797	STAT3
	RELA	-3.7638	E2F1
	RELA	1.3883	SPI1
	RELA	-2.2378	E2F4
	ETS2	-1.7378	AHR
	ETS2	-1.5082	RUNX1
	ETS2	1.1595	JUNB
	ETS2	-1.0495	HIF1A
	ETS2	3.6842	MAFF
	ETS2	-1.1112	E2F1
	ETS2	-0.65159	SPI1
	ETS2	-2.052	E2F4
	ETS2	-1.3302	IRF4

## Sheet: Fig 3d
Comparison of different methods of GRN inference
Inferred edge weights by each method
PCOR
	0	0.063949	0.214784	0.21914	0.188631	0.373622	0.104087	0.169173	0.0549073	0.0869452	0.0330192	0.238561	0.327642	0.211398	0.0568499	0.0714287	0.204369	0.141061	0.0636149	0.0985348	0.268689	0.107872	0.0616565
	0.063949	0	0.379723	0.281536	0.0988628	0.306356	0.0222233	0.0660572	0.0346313	0.0326332	0.232404	0.199434	0.369295	0.183789	0.12888	0.0979367	0.209221	0.207599	0.0749496	0.0352056	0.0868511	0.113773	0.0430402
	0.214784	0.379723	0	0.688206	0.219827	0.676233	0.400981	0.338202	0.32279	0.262301	0.482931	0.21649	0.769491	0.365309	0.0152906	0.0829364	0.501142	0.00174173	0.0694689	0.159375	0.00642002	0.221212	0.0514154
	0.21914	0.281536	0.688206	0	0.206191	0.779496	0.394964	0.42253	0.227564	0.24803	0.438721	0.321001	0.807419	0.345806	0.190386	0.0843701	0.416398	0.0516521	0.0260309	0.129033	0.086801	0.271212	0.0239862
	0.188631	0.0988628	0.219827	0.206191	0	0.14035	0.199296	0.209034	0.106789	0.182838	0.255719	0.0973681	0.163318	0.00254403	0.0914917	0.144533	0.119977	0.308755	0.0927764	0.113853	0.0567857	0.174445	0.0784317
	0.373622	0.306356	0.676233	0.779496	0.14035	0	0.316207	0.414813	0.26262	0.331402	0.438534	0.132833	0.862232	0.333248	0.0241668	0.0632094	0.381168	0.0064256	0.00584803	0.216363	0.0354331	0.274696	0.0736012
	0.104087	0.0222233	0.400981	0.394964	0.199296	0.316207	0	0.221236	0.530611	0.638495	0.582377	0.463704	0.411398	0.179524	0.283908	0.31271	0.0769115	5.19365e-05	0.0102458	0.381579	0.282623	0.230399	0.164248
	0.169173	0.0660572	0.338202	0.42253	0.209034	0.414813	0.221236	0	0.154765	0.278946	0.484103	0.0660609	0.414842	0.145077	0.117113	0.276494	0.192683	0.0550164	0.113559	0.365309	0.0112445	0.379585	0.165529
	0.0549073	0.0346313	0.32279	0.227564	0.106789	0.26262	0.530611	0.154765	0	0.481058	0.534785	0.258129	0.301435	0.157172	0.274764	0.244493	0.0324914	0.0720681	0.292525	0.574337	0.11046	0.194212	0.197911
	0.0869452	0.0326332	0.262301	0.24803	0.182838	0.331402	0.638495	0.278946	0.481058	0	0.553337	0.33754	0.331073	0.149846	0.0997926	0.211214	0.195052	0.0336211	0.12361	0.55054	0.213977	0.253741	0.106352
	0.0330192	0.232404	0.482931	0.438721	0.255719	0.438534	0.582377	0.484103	0.534785	0.553337	0	0.467603	0.495914	0.174039	0.159666	0.313723	0.241494	0.0419733	0.0716468	0.505994	0.340525	0.488913	0.0327537
	0.238561	0.199434	0.21649	0.321001	0.0973681	0.132833	0.463704	0.0660609	0.258129	0.33754	0.467603	0	0.254783	0.142873	0.266998	0.0522252	0.0253188	0.132278	0.249666	0.137579	0.418394	0.0684615	0.088359
	0.327642	0.369295	0.769491	0.807419	0.163318	0.862232	0.411398	0.414842	0.301435	0.331073	0.495914	0.254783	0	0.393544	0.04645	0.0519195	0.396271	0.0453593	0.0866733	0.195686	0.0259222	0.294259	0.0983229
	0.211398	0.183789	0.365309	0.345806	0.00254403	0.333248	0.179524	0.145077	0.157172	0.149846	0.174039	0.142873	0.393544	0	0.0159752	0.0898228	0.2498	0.0357759	0.0329833	0.133882	0.0396813	0.00338148	0.00880692
	0.0568499	0.12888	0.0152906	0.190386	0.0914917	0.0241668	0.283908	0.117113	0.274764	0.0997926	0.159666	0.266998	0.04645	0.0159752	0	0.11946	0.0459334	0.0229248	0.178029	0.321666	0.0679885	0.022182	0.0367076
	0.0714287	0.0979367	0.0829364	0.0843701	0.144533	0.0632094	0.31271	0.276494	0.244493	0.211214	0.313723	0.0522252	0.0519195	0.0898228	0.11946	0	0.0416224	0.0273345	0.245863	0.269254	0.168176	0.328916	0.0658278
	0.204369	0.209221	0.501142	0.416398	0.119977	0.381168	0.0769115	0.192683	0.0324914	0.195052	0.241494	0.0253188	0.396271	0.2498	0.0459334	0.0416224	0	0.00946643	0.00530516	0.0993571	0.0404113	0.141066	0.0282498
	0.141061	0.207599	0.00174173	0.0516521	0.308755	0.0064256	5.19365e-05	0.0550164	0.0720681	0.0336211	0.0419733	0.132278	0.0453593	0.0357759	0.0229248	0.0273345	0.00946643	0	0.0577039	0.0271055	0.139778	0.070521	0.0768794
	0.0636149	0.0749496	0.0694689	0.0260309	0.0927764	0.00584803	0.0102458	0.113559	0.292525	0.12361	0.0716468	0.249666	0.0866733	0.0329833	0.178029	0.245863	0.00530516	0.0577039	0	0.410821	0.0120963	0.032759	0.106298
	0.0985348	0.0352056	0.159375	0.129033	0.113853	0.216363	0.381579	0.365309	0.574337	0.55054	0.505994	0.137579	0.195686	0.133882	0.321666	0.269254	0.0993571	0.0271055	0.410821	0	0.234264	0.368781	0.25587
	0.268689	0.0868511	0.00642002	0.086801	0.0567857	0.0354331	0.282623	0.0112445	0.11046	0.213977	0.340525	0.418394	0.0259222	0.0396813	0.0679885	0.168176	0.0404113	0.139778	0.0120963	0.234264	0	0.145534	0.00494691
	0.107872	0.113773	0.221212	0.271212	0.174445	0.274696	0.230399	0.379585	0.194212	0.253741	0.488913	0.0684615	0.294259	0.00338148	0.022182	0.328916	0.141066	0.070521	0.032759	0.368781	0.145534	0	0.188399
	0.0616565	0.0430402	0.0514154	0.0239862	0.0784317	0.0736012	0.164248	0.165529	0.197911	0.106352	0.0327537	0.088359	0.0983229	0.00880692	0.0367076	0.0658278	0.0282498	0.0768794	0.106298	0.25587	0.00494691	0.188399	0
LASSO
	0	0.151961	0.14129	0.0717399	0.140261	0.156254	0.029968	0.0446465	0	0.163914	0.0393507	0.58302	0.323025	0.688082	0.0137202	0.0124369	0.0757045	0	0.0637892	0.185844	0.0758388	0.453946	0.264869
	0.00084684	0	0.0519762	0	0.000542814	0	0.0132376	0.00322745	0.00169479	0.00125661	0.0164221	0.063374	0.0283423	0.00322579	0.00683963	0.00471182	0	0.0983678	0	0.00338883	0.0014427	0	0.0115311
	0.00354366	0.136874	0	0.0243885	0.0221858	0.00473287	0.0137348	0.00104105	0.0437765	0.0298985	0.0156947	0.0486271	0.129215	0.133911	0	0	0.061497	0	0.0269318	0.00469734	0.00471716	0.0183388	0.000853436
	0.00749582	0	0.0605961	0	0.037429	0.0909722	0.00230566	0.0269615	0.00540964	0.0264338	0.0384729	0.313363	0.228052	0.308879	0.0883789	0.0050378	0.0477267	0.216143	0.112894	0.114202	0.0169533	0.0528582	0.106368
	0.034879	0.0619522	0.132756	0.103182	0	0.0274398	0.0156662	0.0231429	0.115696	0.0749036	0.154043	0.277031	0.0276252	0.368629	0.0304411	0.0231634	0.0255546	0.7001	0.0244876	0.113118	0.0164364	0.0350769	0.0435381
	0.0512886	0	0.0299523	0.329116	0.0279874	0	0.0306797	0	0	0.120207	0.0330729	0.523332	0.615224	0.241914	0.0146009	0	0.0230759	0.294203	0.0163748	0.00765609	0.0235785	0	0.0435619
	0.0312559	0.947941	0.420195	0.0374989	0.0602115	0.105644	0	0.0284495	0.120522	0.440818	0.217801	0.349907	0.446532	0.599244	0.165203	0.132556	0.150986	0	0.154271	0.143572	0.0608606	0.146523	0.395159
	0.0456412	0.244067	0	0.32826	0.10297	0	0.00982835	0	0.223098	0	0.355294	0.338938	0	0	0	0.095354	0.0752503	0.262204	0	0.397367	0.0938599	0.201445	0.473918
	0	0.0933042	0.236232	0	0.0896638	0	0.0269705	0.0418687	0	0.0424049	0.196138	0.0500506	0.0184142	0.0590849	0.0134351	0.0188964	0.115409	0.0398914	0.16776	0.14257	0.039026	0.0608101	0.0628006
	0.0379904	0.0516162	0.214336	0.0712346	0.0685659	0.0756199	0.102863	0.00591732	0.0487581	0	0.0252268	0.24102	0	0.0498551	0.0722015	0.0200943	0.0939091	0	0	0.241312	0.0217159	0.0626327	0.0192267
	0.00680842	0.190074	0.0619319	0.0514829	0.0736289	0.0129146	0.0261342	0.0406393	0.128399	0.0152994	0	0.397494	0	0.0659571	0.00272325	0.000736492	0.0455229	0.138055	0.00897513	0.0383224	0.0347573	0.193149	0.101378
	0.00758659	0.0562227	0.0246617	0.0483017	0.0145324	0.0213524	0.00452752	0.00455656	0.00451899	0.0148824	0.0450452	0	0.0198383	0.0537495	0.0130786	0.000340214	0.00694683	0.0783954	0.0795798	0.00152121	0.0129556	0.0348577	0.0149344
	0.0167521	0.122471	0.15728	0.122955	0.00693397	0.0867616	0.0205593	0	0.00887013	0.000680384	0	0.0761008	0	0.256219	0.043566	0.00880153	0.0103869	0.0561434	0.0323982	0.0190256	0.0118638	0.0424901	0.0740169
	0.000848082	0.000102816	0.00580931	0.00187643	0.000944579	0	0.000283742	0	0	0	0	0.00435711	0.00677849	0	9.86503e-08	0.00192452	0.00190263	0.00850977	0	0.00276501	0.000557622	0.00457128	0
	0.0023142	0.236805	0.000365739	0.398607	0.0505555	0.0214656	0.0644912	0	0.0300179	0.127399	0	0.43049	0.401564	0.42552	0	0	0.0152307	0.260155	0.0128817	0.302711	0.0522927	0.134139	0.129293
	0	0.177568	0	0.013813	0.0413317	0	0.0626083	0.0451951	0.0304219	0.0275307	0.00778162	0	0.0698633	0.936538	0	0	0.01667	0	0.261631	0	0.020535	0.232805	0
	0.025317	0.0479501	0.514366	0.156522	0.0311987	0.0297576	0.0471913	0.032615	0.189864	0.132963	0.110033	0.154472	0.0642657	0.582795	0.00448871	0.0238248	0	0.00169167	0.0425046	0.044921	0.0145629	0	0.00154522
	0	0.0947554	0	0.029936	0.0371708	0.0109655	0.000141801	0.00358075	0.00369758	0	0.0147523	0.0703365	0.0113223	0.149654	0.00853918	0	0	0	0.034279	0.00436262	0.00398962	0.0237892	0.0124156
	0.00423168	0.00286948	0.0473182	0.0643525	0.00261144	0.00387728	0.0085278	0	0.0526472	0	0	0.329837	0.0398693	0.0748021	0.00309537	0.0278533	0.00513426	0.155414	0	0.0981904	0.0019126	0.0639625	0.015065
	0.0236188	0.0753933	0.000588944	0.153233	0.0555789	0.00666436	0.0171788	0.0433461	0.0874981	0.127719	0.0358226	0.0202605	0.0565254	0.486276	0.0893989	0.00719661	0.0175342	0.0578489	0.204911	0	0.0430034	0.136015	0.146314
	0.0746002	0.0403317	0.151147	0.186093	0.0634609	0.0674367	0.0575586	0.0834433	0.209722	0.103548	0.281658	1	0.246797	0.865262	0.130587	0.0549907	0.0514052	0.327855	0.0370905	0.348945	0	0.0880609	0.091269
	0.0389334	0.0355031	0.0631234	0.0486598	0.0101616	0	0.0122937	0.0145396	0.027821	0.025256	0.131976	0.21284	0.072736	0.422958	0.0261304	0.0376502	0	0.169613	0.0984528	0.0888366	0.00711797	0	0.129836
	0.0216877	0.0831267	0	0.0842643	0.00945404	0.0101796	0.0297198	0.0331181	0.0261554	0.00261819	0.0658916	0.082643	0.121322	0	0.0238567	0.00315764	0	0.0769325	0.0180898	0.0901717	0.00713333	0.12428	0
GENIE3
	0	0.151961	0.14129	0.0717399	0.140261	0.156254	0.029968	0.0446465	0	0.163914	0.0393507	0.58302	0.323025	0.688082	0.0137202	0.0124369	0.0757045	0	0.0637892	0.185844	0.0758388	0.453946	0.264869
	0.00084684	0	0.0519762	0	0.000542814	0	0.0132376	0.00322745	0.00169479	0.00125661	0.0164221	0.063374	0.0283423	0.00322579	0.00683963	0.00471182	0	0.0983678	0	0.00338883	0.0014427	0	0.0115311
	0.00354366	0.136874	0	0.0243885	0.0221858	0.00473287	0.0137348	0.00104105	0.0437765	0.0298985	0.0156947	0.0486271	0.129215	0.133911	0	0	0.061497	0	0.0269318	0.00469734	0.00471716	0.0183388	0.000853436
	0.00749582	0	0.0605961	0	0.037429	0.0909722	0.00230566	0.0269615	0.00540964	0.0264338	0.0384729	0.313363	0.228052	0.308879	0.0883789	0.0050378	0.0477267	0.216143	0.112894	0.114202	0.0169533	0.0528582	0.106368
	0.034879	0.0619522	0.132756	0.103182	0	0.0274398	0.0156662	0.0231429	0.115696	0.0749036	0.154043	0.277031	0.0276252	0.368629	0.0304411	0.0231634	0.0255546	0.7001	0.0244876	0.113118	0.0164364	0.0350769	0.0435381
	0.0512886	0	0.0299523	0.329116	0.0279874	0	0.0306797	0	0	0.120207	0.0330729	0.523332	0.615224	0.241914	0.0146009	0	0.0230759	0.294203	0.0163748	0.00765609	0.0235785	0	0.0435619
	0.0312559	0.947941	0.420195	0.0374989	0.0602115	0.105644	0	0.0284495	0.120522	0.440818	0.217801	0.349907	0.446532	0.599244	0.165203	0.132556	0.150986	0	0.154271	0.143572	0.0608606	0.146523	0.395159
	0.0456412	0.244067	0	0.32826	0.10297	0	0.00982835	0	0.223098	0	0.355294	0.338938	0	0	0	0.095354	0.0752503	0.262204	0	0.397367	0.0938599	0.201445	0.473918
	0	0.0933042	0.236232	0	0.0896638	0	0.0269705	0.0418687	0	0.0424049	0.196138	0.0500506	0.0184142	0.0590849	0.0134351	0.0188964	0.115409	0.0398914	0.16776	0.14257	0.039026	0.0608101	0.0628006
	0.0379904	0.0516162	0.214336	0.0712346	0.0685659	0.0756199	0.102863	0.00591732	0.0487581	0	0.0252268	0.24102	0	0.0498551	0.0722015	0.0200943	0.0939091	0	0	0.241312	0.0217159	0.0626327	0.0192267
	0.00680842	0.190074	0.0619319	0.0514829	0.0736289	0.0129146	0.0261342	0.0406393	0.128399	0.0152994	0	0.397494	0	0.0659571	0.00272325	0.000736492	0.0455229	0.138055	0.00897513	0.0383224	0.0347573	0.193149	0.101378
	0.00758659	0.0562227	0.0246617	0.0483017	0.0145324	0.0213524	0.00452752	0.00455656	0.00451899	0.0148824	0.0450452	0	0.0198383	0.0537495	0.0130786	0.000340214	0.00694683	0.0783954	0.0795798	0.00152121	0.0129556	0.0348577	0.0149344
	0.0167521	0.122471	0.15728	0.122955	0.00693397	0.0867616	0.0205593	0	0.00887013	0.000680384	0	0.0761008	0	0.256219	0.043566	0.00880153	0.0103869	0.0561434	0.0323982	0.0190256	0.0118638	0.0424901	0.0740169
	0.000848082	0.000102816	0.00580931	0.00187643	0.000944579	0	0.000283742	0	0	0	0	0.00435711	0.00677849	0	9.86503e-08	0.00192452	0.00190263	0.00850977	0	0.00276501	0.000557622	0.00457128	0
	0.0023142	0.236805	0.000365739	0.398607	0.0505555	0.0214656	0.0644912	0	0.0300179	0.127399	0	0.43049	0.401564	0.42552	0	0	0.0152307	0.260155	0.0128817	0.302711	0.0522927	0.134139	0.129293
	0	0.177568	0	0.013813	0.0413317	0	0.0626083	0.0451951	0.0304219	0.0275307	0.00778162	0	0.0698633	0.936538	0	0	0.01667	0	0.261631	0	0.020535	0.232805	0
	0.025317	0.0479501	0.514366	0.156522	0.0311987	0.0297576	0.0471913	0.032615	0.189864	0.132963	0.110033	0.154472	0.0642657	0.582795	0.00448871	0.0238248	0	0.00169167	0.0425046	0.044921	0.0145629	0	0.00154522
	0	0.0947554	0	0.029936	0.0371708	0.0109655	0.000141801	0.00358075	0.00369758	0	0.0147523	0.0703365	0.0113223	0.149654	0.00853918	0	0	0	0.034279	0.00436262	0.00398962	0.0237892	0.0124156
	0.00423168	0.00286948	0.0473182	0.0643525	0.00261144	0.00387728	0.0085278	0	0.0526472	0	0	0.329837	0.0398693	0.0748021	0.00309537	0.0278533	0.00513426	0.155414	0	0.0981904	0.0019126	0.0639625	0.015065
	0.0236188	0.0753933	0.000588944	0.153233	0.0555789	0.00666436	0.0171788	0.0433461	0.0874981	0.127719	0.0358226	0.0202605	0.0565254	0.486276	0.0893989	0.00719661	0.0175342	0.0578489	0.204911	0	0.0430034	0.136015	0.146314
	0.0746002	0.0403317	0.151147	0.186093	0.0634609	0.0674367	0.0575586	0.0834433	0.209722	0.103548	0.281658	1	0.246797	0.865262	0.130587	0.0549907	0.0514052	0.327855	0.0370905	0.348945	0	0.0880609	0.091269
	0.0389334	0.0355031	0.0631234	0.0486598	0.0101616	0	0.0122937	0.0145396	0.027821	0.025256	0.131976	0.21284	0.072736	0.422958	0.0261304	0.0376502	0	0.169613	0.0984528	0.0888366	0.00711797	0	0.129836
	0.0216877	0.0831267	0	0.0842643	0.00945404	0.0101796	0.0297198	0.0331181	0.0261554	0.00261819	0.0658916	0.082643	0.121322	0	0.0238567	0.00315764	0	0.0769325	0.0180898	0.0901717	0.00713333	0.12428	0
ARACNe
	0	0	0	0	0	0.0571735	0	0	0	0	0	0	0	0	0	0	0	0.0203204	0	0	0.0760311	0	0
	0	0	0.0692164	0	0	0	0	0	0	0	0	0	0	0	0	0	0	0	0	0	0	0	0
	0	0.0692164	0	0	0	0	0	0	0	0	0	0	0.227576	0.15638	0	0	0	0	0	0	0	0	0
	0	0	0	0	0	0	0	0	0	0	0	0	0.333188	0	0	0	0.154809	0	0.0462678	0	0	0	0
	0	0	0	0	0	0	0	0.057448	0	0	0	0	0	0	0.0323333	0	0	0.0198077	0	0	0	0	0
	0.0571735	0	0	0	0	0	0	0	0	0	0	0	0.205179	0	0	0	0	0	0	0	0	0	0
	0	0	0	0	0	0	0	0	0	0.284336	0.338294	0	0	0	0	0	0	0	0	0	0	0	0
	0	0	0	0	0.057448	0	0	0	0	0	0.136128	0	0	0	0	0	0	0	0	0	0	0	0
	0	0	0	0	0	0	0	0	0	0	0.212333	0	0	0	0	0	0	0	0	0.19113	0	0	0
	0	0	0	0	0	0	0.284336	0	0	0	0	0	0	0	0	0	0	0	0	0	0	0	0
	0	0	0	0	0	0	0.338294	0.136128	0.212333	0	0	0.261301	0	0	0	0	0	0	0	0	0	0.140616	0
	0	0	0	0	0	0	0	0	0	0	0.261301	0	0.205715	0	0.0542649	0	0	0	0	0	0.0639489	0	0.114185
	0	0	0.227576	0.333188	0	0.205179	0	0	0	0	0	0.205715	0	0	0	0	0	0.0325279	0	0	0	0	0
	0	0	0.15638	0	0	0	0	0	0	0	0	0	0	0	0	0	0	0	0	0	0	0	0
	0	0	0	0	0.0323333	0	0	0	0	0	0	0.0542649	0	0	0	0	0	0	0	0.0467014	0	0	0
	0	0	0	0	0	0	0	0	0	0	0	0	0	0	0	0	0	0	0	0.0671239	0	0	0
	0	0	0	0.154809	0	0	0	0	0	0	0	0	0	0	0	0	0	0	0	0	0	0	0
	0.0203204	0	0	0	0.0198077	0	0	0	0	0	0	0	0.0325279	0	0	0	0	0	0	0	0	0	0
	0	0	0	0.0462678	0	0	0	0	0	0	0	0	0	0	0	0	0	0	0	0.0988418	0	0	0
	0	0	0	0	0	0	0	0	0.19113	0	0	0	0	0	0.0467014	0.0671239	0	0	0.0988418	0	0	0	0
	0.0760311	0	0	0	0	0	0	0	0	0	0	0.0639489	0	0	0	0	0	0	0	0	0	0	0
	0	0	0	0	0	0	0	0	0	0	0.140616	0	0	0	0	0	0	0	0	0	0	0	0
	0	0	0	0	0	0	0	0	0	0	0	0.114185	0	0	0	0	0	0	0	0	0	0	0
CLR
	0	0	0	0	0	2.1174	0	0	0	0	0	0	0	0.366208	0	0	1.72017	1.47871	0	0	3.86006	0	0
	0	0	2.23693	1.17253	0	0.688493	0	0	0	0	6.43367e-05	1.12252	1.73474	0.879169	0	0	0.877435	0	0.199999	0	0	0	0.872811
	0	2.23693	0	2.0238	0	2.1763	0.236663	0	0.574778	0	0.617372	1.2179	2.74426	2.59721	0	0	1.95273	0	0	0	0	0	1.73928
	0	1.17253	2.0238	0	0	2.01944	0.145185	0.309366	0	0	0.0530449	0.182013	4.27952	1.73484	0.082407	0	2.58709	0	1.29035	0	0	0	0.067787
	0	0	0	0	0	0	1.93142	2.50973	0	0.172887	1.82591	0	0	0	1.54029	0.714408	0	1.4322	0	0	0	0.49078	0
	2.1174	0.688493	2.1763	2.01944	0	0	0	0	0.250152	0	0.00858338	0	2.80937	2.25517	0	0	1.91925	1.26515	0	0	0	0	0
	0	0	0.236663	0.145185	1.93142	0	0	0.645005	1.9991	3.42247	3.64594	2.82268	0.404467	0	0.874495	1.94881	0	0	0	0.403238	1.64448	0.38699	0
	0	0	0	0.309366	2.50973	0	0.645005	0	0.574134	0.632059	2.61989	0	0.594436	0	0	0.162411	0	0	0	1.73511	0	2.49554	0
	0	0	0.574778	0	0	0.250152	1.9991	0.574134	0	1.16879	2.5656	1.07485	0.330883	0	1.61802	1.39029	0	0	0.00414863	3.1534	0	0.801537	0
	0	0	0	0	0.172887	0	3.42247	0.632059	1.16879	0	2.94692	1.64809	0	0	0	0.695981	0	0	0	1.92227	0.485972	0.368217	0.561835
	0	6.43367e-05	0.617372	0.0530449	1.82591	0.00858338	3.64594	2.61989	2.5656	2.94692	0	2.82479	0.646738	0	0	1.24786	0	0	0	1.79051	1.68196	2.91196	0.109116
	0	1.12252	1.2179	0.182013	0	0	2.82268	0	1.07485	1.64809	2.82479	0	2.04073	0.406887	2.48413	0	0	0	0.141606	0	1.87375	0	3.59123
	0	1.73474	2.74426	4.27952	0	2.80937	0.404467	0.594436	0.330883	0	0.646738	2.04073	0	2.15876	0	0	2.21383	2.7971	0.960952	0	0	0	0.418834
	0.366208	0.879169	2.59721	1.73484	0	2.25517	0	0	0	0	0	0.406887	2.15876	0	0	0	0.495434	0.707236	0.0393133	0	0	0	0.236126
	0	0	0	0.082407	1.54029	0	0.874495	0	1.61802	0	0	2.48413	0	0	0	0	0	0	0.431031	2.01455	0	0	0.00245916
	0	0	0	0	0.714408	0	1.94881	0.162411	1.39029	0.695981	1.24786	0	0	0	0	0	0	0	1.06674	2.05863	0	1.02166	0
	1.72017	0.877435	1.95273	2.58709	0	1.91925	0	0	0	0	0	0	2.21383	0.495434	0	0	0	0	0.0143136	0	0	0	0
	1.47871	0	0	0	1.4322	1.26515	0	0	0	0	0	0	2.7971	0.707236	0	0	0	0	0	0	1.1918	0	0
	0	0.199999	0	1.29035	0	0	0	0	0.00414863	0	0	0.141606	0.960952	0.0393133	0.431031	1.06674	0.0143136	0	0	3.69548	0	0	0
	0	0	0	0	0	0	0.403238	1.73511	3.1534	1.92227	1.79051	0	0	0	2.01455	2.05863	0	0	3.69548	0	0.442778	1.85307	0
	3.86006	0	0	0	0	0	1.64448	0	0	0.485972	1.68196	1.87375	0	0	0	0	0	1.1918	0	0.442778	0	0	0
	0	0	0	0	0.49078	0	0.38699	2.49554	0.801537	0.368217	2.91196	0	0	0	0	1.02166	0	0	0	1.85307	0	0	0
	0	0.872811	1.73928	0.067787	0	0	0	0	0	0.561835	0.109116	3.59123	0.418834	0.236126	0.00245916	0	0	0	0	0	0	0	0
MRNET
	0	0	0	0	0.00226215	0.0505167	0	0.00741318	0	0	0	0	0	0.00503813	0	0	0.0352142	0.00485906	0	0	0.0760311	0	0
	0	0	0.0692164	0.0129063	0	0.00670903	0	0	0	0	0.00249519	0.0219807	0.0257899	0.00396789	0.00220007	0.00245657	0.00644004	0.00100124	0.0143136	0	0.0123838	0	0.0113914
	0	0.0692164	0	0.0465282	0.000376726	0.0537063	0.0143106	0	0.0624364	0	0.0481961	0.0551061	0.227576	0.15638	0	0	0.0555234	0	0	0	0	0	0.0350548
	0	0.0129063	0.0465282	0	0	0.0351807	0.0389013	0.0250551	0	0	0	0.000866564	0.333188	0.0205825	0.00613257	0	0.154809	0	0.0462049	0	0	0.00731493	0
	0.00226215	0	0.000376726	0	0	0	0.0319537	0.057448	0	0	0.030414	0	0	0	0.0307685	0.0258039	0	0.0190134	0	0	0	0	0
	0.0505167	0.00670903	0.0537063	0.0351807	0	0	0	0.00617999	0.0384019	0.00612038	0.00419162	0	0.205179	0.0539735	0.00175518	0	0.0347059	0.00704597	0	0	0	0	0
	0	0	0.0143106	0.0389013	0.0319537	0	0	0.0141785	0.0490829	0.284336	0.338294	0.100478	0.030663	0	0.0120287	0.0333529	0	0	0	0.00696462	0.0313631	2.33552e-05	0
	0.00741318	0	0	0.0250551	0.057448	0.00617999	0.0141785	0	0.00374273	0.00614758	0.136128	0	0.0267253	0	0	0	0	0	0	0.0398131	0	0.0298946	0.00466364
	0	0	0.0624364	0	0	0.0384019	0.0490829	0.00374273	0	0.0121288	0.212333	0.0304098	0.0166828	0	0.0208104	0.0153258	0	0	0	0.19113	0	0.0128902	0
	0	0	0	0	0	0.00612038	0.284336	0.00614758	0.0121288	0	0.096571	0.0639699	0	0	0	0.00536305	0	0	0	0.081792	0.00297853	0	0.0280866
	0	0.00249519	0.0481961	0	0.030414	0.00419162	0.338294	0.136128	0.212333	0.096571	0	0.261301	0.0435689	0	0	0.0182614	0	0	0	0.0554637	0.0551856	0.140616	0
	0	0.0219807	0.0551061	0.000866564	0	0	0.100478	0	0.0304098	0.0639699	0.261301	0	0.125626	0.0145227	0.0542649	0	0	0	0.00697899	0	0.0396705	0	0.114185
	0	0.0257899	0.227576	0.333188	0	0.205179	0.030663	0.0267253	0.0166828	0	0.0435689	0.125626	0	0.0391791	0	0	0.0397545	0.0325279	0.0258262	0	0	0	0.00449102
	0.00503813	0.00396789	0.15638	0.0205825	0	0.0539735	0	0	0	0	0	0.0145227	0.0391791	0	0	0.0180857	0	0.00639529	0	0	0	0	0
	0	0.00220007	0	0.00613257	0.0307685	0.00175518	0.0120287	0	0.0208104	0	0	0.0542649	0	0	0	0	0	0	0.000615137	0.0338655	0	0	0.000249491
	0	0.00245657	0	0	0.0258039	0	0.0333529	0	0.0153258	0.00536305	0.0182614	0	0	0.0180857	0	0	0.00422292	0	0.00514161	0.0671239	0	0.0107896	0
	0.0352142	0.00644004	0.0555234	0.154809	0	0.0347059	0	0	0	0	0	0	0.0397545	0	0	0.00422292	0	0	0	0	0	0	0
	0.00485906	0.00100124	0	0	0.0190134	0.00704597	0	0	0	0	0	0	0.0325279	0.00639529	0	0	0	0	0	0	0.0174028	0	0.00163748
	0	0.0143136	0	0.0462049	0	0	0	0	0	0	0	0.00697899	0.0258262	0	0.000615137	0.00514161	0	0	0	0.0988418	0	0	0.0010144
	0	0	0	0	0	0	0.00696462	0.0398131	0.19113	0.081792	0.0554637	0	0	0	0.0338655	0.0671239	0	0	0.0988418	0	0.0116759	0.0594311	0
	0.0760311	0.0123838	0	0	0	0	0.0313631	0	0	0.00297853	0.0551856	0.0396705	0	0	0	0	0	0.0174028	0	0.0116759	0	0	0
	0	0	0	0.00731493	0	0	2.33552e-05	0.0298946	0.0128902	0	0.140616	0	0	0	0	0.0107896	0	0	0	0.0594311	0	0	0.00250893
	0	0.0113914	0.0350548	0	0	0	0	0.00466364	0	0.0280866	0	0.114185	0.00449102	0	0.000249491	0	0	0.00163748	0.0010144	0	0	0.00250893	0
SCODE
	-0.394335	-0.299304	-0.931216	-2.00285	0.980675	-3.13477	0.376229	1.33642	-1.9925	-1.40371	0.277315	-0.319376	-1.72639	-0.0121532	1.43813	-0.373647	-0.755801	0.0910346	-1.10515	-2.48311	1.47471	-0.186875	-1.12657
	0.00881416	-0.0116831	-0.0305027	-0.0506264	-0.0201699	-0.0376849	0.133199	-0.065681	0.0358568	0.0471183	0.0494328	-0.0297126	-0.0378483	-0.000804676	-0.118875	-0.0399144	-0.0375205	0.000531651	-0.0207341	-0.015166	-0.0167455	-0.0126308	-0.0203488
	-0.0321207	-0.0691161	-0.195179	-0.376619	0.0383752	-0.458256	0.415617	-0.0763755	-0.119806	-0.0265582	0.16837	-0.125258	-0.304351	-0.00382812	-0.209113	-0.177261	-0.199952	0.0107363	-0.186995	-0.331416	0.0928907	-0.0649438	-0.188159
	-0.107998	-0.176742	-0.511503	-1.00837	0.191595	-1.31242	0.940592	0.0082197	-0.451606	-0.189688	0.395487	-0.296537	-0.829346	-0.00964029	-0.280178	-0.400159	-0.502431	0.0325656	-0.506914	-0.945952	0.363108	-0.14965	-0.511775
	-0.0355399	0.00770687	0.00993172	-0.0295339	0.186618	-0.171276	-0.45052	0.360328	-0.38238	-0.34937	-0.156268	0.0663589	-0.0434187	0.002841	0.590756	0.0973302	0.0625848	0.0102676	-0.0621707	-0.258319	0.246424	0.0151442	-0.0655846
	-0.393274	-0.404412	-1.19856	-2.44568	0.716467	-3.42573	1.53022	0.579866	-1.5984	-0.950328	0.700324	-0.590929	-2.04325	-0.0207296	0.218241	-0.805145	-1.11412	0.0878825	-1.26891	-2.57213	1.17126	-0.320397	-1.28612
	-0.0133433	-0.0411082	-0.186431	-0.40884	0.397061	-0.85753	0.259665	0.87285	-0.385715	-0.199082	0.157186	-0.0092573	-0.4084	-0.00412193	0.703023	0.20084	-0.108668	0.0294524	-0.175911	-0.356976	0.613288	0.0836072	-0.183503
	0.218255	0.149624	0.439076	0.890252	-0.16471	1.21367	-0.614244	-0.0346294	0.450399	0.254059	-0.272852	0.229848	0.731942	0.00978815	0.140647	0.36672	0.44253	-0.0234163	0.431616	0.846518	-0.259202	0.131191	0.436946
	0.207144	0.0151712	0.0532874	0.229568	-0.368415	0.545055	1.08785	-0.584857	0.98187	0.915652	0.382563	-0.100199	0.208574	-0.00472197	-1.19228	-0.0312532	-0.042338	-0.0204458	0.232838	0.807836	-0.445744	0.0400937	0.240695
	0.127951	-0.016384	-0.0579085	-0.0421144	-0.123723	0.0269312	0.868377	-0.163547	0.506356	0.534766	0.327634	-0.0955054	-0.0398228	-0.00490945	-0.631694	-0.00498812	-0.0994865	-0.00282485	0.062125	0.354243	-0.102149	0.0337709	0.0649668
	0.0333354	0.0136258	0.0171862	0.0295078	0.0828563	-0.0538379	0.0311484	0.258488	0.00564835	0.0273588	0.0237241	0.033707	0.000725792	-0.00017968	0.198647	0.12939	0.0368441	0.00409046	0.0319776	0.077369	0.129234	0.0544409	0.0306996
	0.0543597	0.0162738	0.0604384	0.147507	-0.127418	0.289168	0.10194	-0.233406	0.234623	0.186901	0.022024	-0.00377814	0.136071	0.000615441	-0.29144	-0.0173578	0.0348486	-0.00860481	0.0841528	0.221806	-0.174416	-0.00118129	0.0869183
	-0.11531	-0.160362	-0.464537	-0.92141	0.182324	-1.20955	0.802634	0.0220432	-0.441819	-0.205914	0.34071	-0.263812	-0.757969	-0.00872172	-0.214374	-0.365364	-0.454979	0.0295617	-0.46535	-0.882831	0.334173	-0.137657	-0.470051
	-0.0112248	-0.00784317	-0.0238426	-0.0513508	0.0233326	-0.0784725	0.00649002	0.0286317	-0.0519273	-0.0375915	0.00562662	-0.00856964	-0.0437102	-0.000294769	0.0337474	-0.0123344	-0.0197464	0.00221733	-0.0288557	-0.0655312	0.034704	-0.0060159	-0.029379
	0.0429781	0.0759745	0.238386	0.437928	-0.00379108	0.5783	-0.861064	0.0300878	-0.15027	-0.255406	-0.348962	0.157741	0.369805	0.00872702	0.446435	0.146381	0.270212	-0.00785767	0.140454	0.114255	-0.0546078	0.0216875	0.141522
	0.02347	-0.0375615	-0.115109	-0.227311	0.100237	-0.324869	0.229584	0.12678	-0.145257	-0.0608982	0.0998045	-0.058775	-0.197101	-0.00134508	0.0517853	-0.032951	-0.0945762	0.0122555	-0.122587	-0.231824	0.183404	-0.0161155	-0.12426
	-0.100731	-0.109894	-0.323386	-0.66502	0.214365	-0.932971	0.3471	0.177382	-0.495244	-0.314317	0.163769	-0.155387	-0.555218	-0.00479187	0.124199	-0.216566	-0.292361	0.0255419	-0.359077	-0.749471	0.347635	-0.0920923	-0.36398
	-0.0187389	-0.00908746	-0.0298718	-0.0697113	0.0511605	-0.122649	-0.035006	0.0811942	-0.104685	-0.0823425	-0.00720789	-0.00351706	-0.0619258	-0.00015411	0.108194	-0.00277384	-0.0190228	0.0039601	-0.0425736	-0.108019	0.0726344	-0.004547	-0.0436451
	0.108973	0.0072005	0.0373199	0.14111	-0.230688	0.359238	0.517098	-0.421441	0.510447	0.461248	0.172931	-0.0586886	0.137391	-0.00166493	-0.693005	-0.0605264	-0.0184404	-0.0127094	0.118388	0.403422	-0.290518	-0.000813598	0.123267
	0.263025	0.0164626	0.0719767	0.295249	-0.476188	0.7334	1.26079	-0.819536	1.16618	1.07682	0.433805	-0.129417	0.277951	-0.00453748	-1.49963	-0.0819648	-0.0457351	-0.025642	0.270206	0.938044	-0.580689	0.0241568	0.280477
	-0.20185	-0.0933527	-0.316041	-0.763121	0.657994	-1.40772	-0.590798	1.08351	-1.32626	-1.06195	-0.150826	-0.00351908	-0.689088	5.50847e-05	1.48457	0.0341712	-0.167802	0.0491627	-0.491321	-1.29479	0.932301	-0.0369191	-0.504647
	0.0736533	0.0238077	0.0730197	0.170896	-0.0928798	0.281666	0.107919	-0.12269	0.240227	0.200249	0.0287829	0.0131556	0.145248	0.000722135	-0.20321	0.0427773	0.0564909	-0.00696317	0.102058	0.262746	-0.119724	0.0234219	0.104347
	0.105387	0.00395261	0.027509	0.120892	-0.223979	0.329946	0.528595	-0.414432	0.496462	0.452703	0.178405	-0.0631889	0.120328	-0.00183966	-0.688761	-0.0663527	-0.0274001	-0.0119592	0.107999	0.382094	-0.279874	-0.00312172	0.112718
LEAP
	0	0	0	0	0	0	0	0	0	0	0	0	0	0	0	0	0	0	0	0.620957	0	0	0
	0	0	0	0	0	0	0	0	0	0	0	0	0	0	0	0	0	0	0	0	0	0	0
	0	0	0	0.736331	0	0.667307	0	0	0	0	-0.633494	0.776944	0.777983	0	0	0	0	0	0.610534	0	0	0	0
	0	0	0.70165	0	0	0.793201	0	0	0	0	-0.633004	0.705181	0.822519	0	0	0	0	0	0	0	0	0	0
	0	0	0	0	0	0	0	0	0	0	0	0	0	0	0	0	0	0	0	0	0	0	0
	0	0	0.861841	0.784345	0	0	0	0	0	0	0	0.800839	0.869287	0	0	0	0	0	0.620271	0	0	0	0
	0	0	0	0	0	0	0	0	0	0	0	0	0	0	0	0	0	0	0	0.603985	0	0	0
	0	0	0	0	0	0	0	0	0	0	0	0	0	0	0	0	0	0	0	0	0	0	0
	0	0	0	0	0	0	0	0	0	0	0	0	0	0	0	0	0	0	0	0	0	0	0
	0	0	0	0	0	0	0	0	0	0	0	0	0	0	0	0	0	0	0	0	0	0	0
	0	0	0	0	0	0	0	0	0	0	0	0	0	0	0	0	0	0	0	0	0	0	0
	0	0	0	0	0	0	0	0	0	0	0	0	0	0	0	0	0	0	0	0	0	0	0
	0	0	0.775386	0.815222	0	0.86264	0	0	0	0	-0.616383	0.775127	0	0	0	0	0	0	0	0	0	0	0
	0	0	0	0	0	0	0	0	0	0	0	0	0	0	0	0	0	0	0	0	0	0	0
	0	0	0	0	0	0	0	0	0	0	0	0	0	0	0	0	0	0	0	0	0	0	0
	0	0	0	0	0	0	0	0	0	0	0	0	0	0	0	0	0	0	0	0	0	0	0
	0	0	0	0	0	0	0	0	0	0	0	0	0	0	0	0	0	0	0	0	0	0	0
	0	0	0	0	0	0	0	0	0	0	0	0	0	0	0	0	0	0	0	0	0	0	0
	0	0	0	0	0	0	0	0	0	0	0	0	0	0	0	0	0	0	0	0	0	0	0
	0	0	0	0	0	0	0	0	0	0	0	0	0	0	0	0	0	0	0	0	0	0	0
	0	0	0	0	0	0	0	0	0	0	0	0	0	0	0	0	0	0	0	0	0	0	0
	0	0	0	0	0	0	0	0	0	0	0	0	0	0	0	0	0	0	0	0	0	0	0
	0	0	0	0	0	0	0	0	0	0	0	0	0	0	0	0	0	0	0	0	0	0	0
PROB
	0	0.43	0.37	0.86	1	1	1	1	0.92	0.92	1	0.8	0.41	0.79	1	0.75	1	1	0.96	1	0.85	0.81	0.93
	0.78	0	0.09	1	1	0.77	0.44	1	0.64	0.95	0.63	1	0.93	0.75	0.99	0.98	0.92	1	0.77	0.84	0.97	1	1
	1	1	0	1	1	1	1	0.12	0.97	0.33	0.66	0.61	1	0.77	0.99	1	1	1	1	0.61	0.93	0.99	1
	0.8	0.95	0.99	0	0.96	0.71	0.78	0.77	0.59	1	0.71	1	0.99	0.94	1	1	0.59	1	1	0.99	1	0.2	1
	1	0.99	0.6	0.66	0	1	0.03	0.78	0.99	1	1	0.37	0.91	1	1	1	0.99	0.42	1	0.82	0.59	1	1
	0.65	1	0.96	0.96	1	0	0.86	0.94	0.34	1	1	0.99	1	1	1	1	1	1	1	1	0.8	0.03	0.68
	1	0.88	1	1	0.04	0.65	0	0.35	0.95	1	0.57	0.47	0.85	0.81	1	0.85	1	0.96	0.2	0.99	0.96	0.96	1
	0.97	1	0.66	0.6	0.67	0.08	0.87	0	0.59	1	0.74	1	0.03	1	0.24	0.73	0.86	0.81	0.47	1	1	1	0.89
	0.82	1	0.08	1	1	0.63	1	1	0	0.52	0.76	0.55	0.25	0.98	1	1	0.98	1	0.9	1	0.99	0.31	0.2
	0.75	0.66	0.61	0.48	0.99	0.97	0.37	0.91	0.83	0	0.45	0.59	0.99	0.14	0.16	0.55	0.99	1	1	0.89	0.27	1	0.88
	1	0.91	1	0.58	0.74	0.86	1	0.99	0.4	0.98	0	0.96	0.99	1	1	1	0.99	0.86	0.2	0.97	1	0.4	0.97
	0.83	1	1	1	0.69	0.73	1	0.44	1	1	0.84	0	0.79	1	1	1	1	1	0.94	0.96	1	0.05	1
	0.23	0.49	0.91	0.96	0.71	1	0.98	0.9	1	0.99	0.92	0.36	0	1	0.26	1	0.96	0.84	1	0.3	0.96	0.16	0.77
	1	0.32	0.99	1	1	0.26	0.67	1	0.63	1	1	0.83	1	0	1	0.94	1	1	0.98	1	1	1	0.96
	1	0.89	0.9	1	0.99	0.96	0.49	0.9	0.36	0.63	0.33	0.25	0.98	0.73	0	0.91	0.94	1	0.44	0.83	0.29	0.27	0.02
	0.15	0.51	0.99	0.83	0.23	0.98	0.65	0.14	0.76	0.13	0.79	0.88	1	0.88	0.21	0	0.61	0.76	0.75	0.99	0.18	1	0.6
	1	0.38	0.92	0.03	0.13	0.61	1	0.98	1	0.94	1	1	1	1	1	1	0	0.98	0.87	0.14	0.21	1	0.97
	0.72	0.5	0.1	1	0.91	0.53	0.67	0.82	0.05	0.8	0.59	0.36	1	0.97	1	1	0.89	0	1	1	0.95	1	1
	0.42	0.35	1	1	1	0.79	1	0.8	0.71	0.4	0.17	0.99	0.41	0.89	1	0.91	0.98	1	0	0.42	0.69	0.47	1
	1	0.75	0.16	0.99	1	0.02	0.64	0.86	0.73	0.99	1	1	1	0.21	1	1	0.83	1	0.98	0	0.13	0.4	0.23
	0.23	0.36	0.71	1	0.37	1	0.96	0.93	0.95	0.82	0.99	0.24	0.72	1	0.38	1	0.88	0.11	0.1	0.04	0	0.35	0.86
	0.74	1	0.51	0.36	1	1	1	0.85	0.4	1	0.8	1	1	0.07	0.98	1	0.33	0.99	0.87	1	1	0	1
	1	0.47	1	0.15	1	1	1	1	1	0.19	0.4	0.95	1	1	0.85	0.78	0.17	0.77	1	1	0.92	0.79	0
Experiment
	0	0	0	1	0	0	0	0	0	0	0	0	0	0	1	0	1	0	1	0	0	0	0
	1	0	0	1	0	0	0	0	0	0	0	0	0	0	1	1	1	0	1	0	0	1	0
	1	0	0	1	0	0	0	0	0	0	0	0	0	0	1	1	1	0	1	0	0	0	0
	0	0	0	0	0	0	0	0	0	0	0	0	0	0	1	0	1	0	1	0	0	0	0
	1	0	0	1	0	0	0	0	0	0	0	0	0	0	1	1	1	0	1	0	0	0	0
	1	0	0	1	0	0	0	0	0	0	0	0	1	0	1	0	1	0	0	0	0	0	0
	1	0	0	1	0	0	0	0	0	0	1	0	0	0	1	1	1	0	1	0	0	1	0
	1	0	0	1	0	0	0	0	0	0	0	0	0	1	1	1	1	0	1	0	0	1	0
	1	0	0	1	0	0	0	0	0	0	0	0	0	0	1	1	1	0	1	0	0	1	0
	1	0	0	1	0	0	1	0	0	0	1	0	0	0	1	1	1	0	1	0	0	1	0
	1	0	0	1	0	0	1	0	0	0	0	0	0	0	1	1	1	0	1	0	0	1	0
	1	0	0	1	0	0	0	0	0	0	0	0	0	0	1	0	1	0	1	0	0	0	0
	1	0	0	1	0	0	0	0	0	0	0	0	0	0	1	0	1	0	1	0	0	0	0
	1	0	0	1	0	0	0	0	0	0	0	0	0	0	1	1	1	0	1	0	0	1	0
	0	0	0	1	0	0	0	0	0	0	0	0	0	0	0	0	1	0	0	0	0	0	0
	1	0	0	1	0	0	0	0	0	0	0	0	0	0	1	0	1	0	1	0	0	0	0
	0	0	0	0	0	0	0	0	0	0	0	0	0	0	1	0	0	0	0	0	0	0	0
	1	0	0	0	0	0	0	0	0	0	0	0	0	0	1	0	1	0	0	0	0	0	0
	1	0	0	1	0	0	0	0	0	0	0	0	0	0	1	0	1	0	0	0	0	0	0
	1	0	0	1	0	0	0	0	0	0	0	0	0	0	1	1	1	0	1	0	0	1	0
	1	0	0	1	0	0	0	0	0	0	0	0	0	0	1	0	1	0	1	0	0	0	0
	1	0	0	1	0	0	0	0	0	0	0	0	0	0	1	1	1	0	1	0	0	0	0
	1	0	0	0	0	0	0	0	0	0	0	0	0	0	1	0	1	0	0	0	0	0	0
AUCROC	PCOR	LASSO	GENIE3	ARACNe	CLR	MRNET	SCODE	LEAP	PROB
	0.52	0.469	0.515	0.52	0.518	0.508	0.501	0.505	0.574

## Sheet: Fig 4a
Processed expression data of UC and SARC (GSE128192)
UC (44 genes X 84 samples)
	4.10366	4.64978	4.4594	4.55299	4.78904	4.17217	4.42028	4.70358	4.18998	4.34261	4.82086	4.06817	4.40718	4.01037	5.02888	4.42647	4.72986	4.00896	4.74891	4.46093	4.00845	4.28874	4.0121	4.55299	4.6996	4.88898	4.89527	4.29881	4.24998	5.1242	5.0012	4.63162	4.44722	4.31719	4.01044	4.89591	4.64978	4.60799	4.57557	4.92046	4.84841	4.44941	4.37995	4.65594	4.21483	5.43622	4.19297	4.28023	4.26755
	6.4074	6.32674	6.78105	6.04794	6.28317	7.07035	6.54927	6.80859	6.80903	6.45157	6.94811	7.05139	6.76746	6.28384	6.74191	6.56587	6.93237	7.08956	6.33088	6.55399	6.60453	5.95663	6.74607	7.08778	6.51634	6.97381	7.0335	6.87942	7.03009	6.91044	6.82726	7.22971	6.95251	6.88298	6.38843	7.05974	6.86626	7.26979	6.6941	6.72144	6.86467	6.85715	7.38923	6.65179	7.08198	6.17183	6.81483	7.08956	6.99101
	6.28016	5.30741	6.01598	5.26716	5.4258	5.64529	5.59225	6.16185	5.75076	5.46989	6.15614	5.91411	5.52682	5.63433	6.42242	6.35341	5.99732	5.74128	6.16059	5.35431	5.85375	5.58801	6.37499	6.50068	5.80451	4.8807	6.00016	7.05795	5.9185	6.7057	5.84696	5.38882	6.13078	6.82927	6.30827	6.25472	5.35302	5.72428	5.58967	6.5777	6.33875	6.22668	6.88393	6.23983	5.646	6.79	5.89798	6.68061	5.26673
	6.51483	7.04629	6.42278	5.98552	6.12151	6.60332	6.14193	5.92572	5.71448	6.02577	6.48755	6.19684	5.34805	6.2099	6.91479	7.16272	5.89741	6.41913	5.39346	6.66393	6.7839	7.30539	6.73787	6.69728	6.43094	7.09625	6.40855	7.11896	7.02411	7.17785	6.62353	6.85412	6.20376	6.3204	7.04451	6.75945	6.53414	6.35414	7.26343	7.04678	7.24664	7.31343	6.31087	7.0162	6.89429	7.52576	7.35797	7.03462	5.99087
	4.89175	4.98132	5.30208	4.64833	5.93743	5.05616	5.41745	4.98645	5.5057	4.57262	5.91519	5.51844	4.78755	4.68594	5.41943	4.08742	5.67291	4.41831	5.65254	5.6774	4.41476	6.28384	4.6366	4.02209	5.97751	5.85027	5.65186	4.01955	7.20423	4.6648	4.34475	4.36992	5.89714	5.18051	5.55873	5.89228	4.6246	6.5602	5.69286	4.95096	5.74154	5.47139	4.35937	6.03971	5.96616	5.58302	4.4159	5.41033	5.70877
	4.85758	4.85726	4.50151	5.30042	5.77467	5.64065	5.13802	4.68842	5.59061	5.30229	4.80193	4.8336	5.32518	5.34739	4.83775	5.48734	5.27844	5.44988	5.77396	5.49694	5.19799	5.57992	6.12892	6.09707	5.7351	5.11164	5.35431	6.02872	5.42884	5.69692	5.03326	4.42457	5.0303	5.27961	4.97215	5.33765	5.25159	6.30377	5.4847	5.52224	5.3437	5.34988	4.74137	4.89857	5.21812	4.13004	4.66551	5.97388	6.18006
	4.76112	4.00914	4.00855	4.08148	4.00828	4.00906	4.0085	4.49756	4.63294	4.00974	4.28284	4.61114	5.29054	4.26777	4.01169	4.3429	4.2542	4.27453	4.0084	4.00926	4.16999	4.21558	4.13962	4.56709	4.49547	4.38431	4.35467	4.39317	4.12845	4.00794	4.19908	4.09343	4.00771	5.44296	4.05418	4.69032	4.33045	4.00714	4.011	4.60122	4.23953	4.31085	4.44613	4.23178	4.00834	4.01128	4.03768	4.04655	4.80103
	4.59621	4.22956	4.64952	4.66063	4.8362	4.81603	4.15177	4.10506	4.35211	5.21146	4.95177	4.46623	4.07304	4.58914	4.98241	4.55538	4.55865	4.50694	4.72872	4.19754	4.30902	5.03995	4.10945	5.53633	4.33574	4.63357	4.88463	4.92644	5.03133	5.09137	4.83559	4.23418	4.59413	4.44495	4.51878	4.30459	4.10605	4.07363	4.85758	5.03204	4.74831	4.36629	5.8614	4.23149	4.05204	4.60069	5.26394	5.09008	4.99165
	4.1242	4.11324	4.07917	4.23312	4.06626	4.0211	4.11159	4.08553	4.18365	4.07661	4.11106	4.39815	4.06686	4.09287	4.08668	4.10651	4.02937	4.03959	4.25157	4.04936	4.17272	4.3745	4.0839	4.22225	4.04468	4.10353	4.55975	4.5057	4.05397	4.08886	4.07809	4.18071	4.03786	4.79188	4.42963	4.36933	4.0443	4.06526	4.14845	4.05678	4.06756	4.12946	4.04642	4.10862	4.58294	4.15274	4.30044	4.35099	4.35146
	6.50603	6.30137	6.89429	6.70218	6.53612	6.85523	5.72477	6.50411	6.64787	6.67841	6.88246	7.11276	6.69322	6.95357	6.93128	6.39382	7.2196	6.297	5.39582	7.25174	5.88004	5.89116	6.63495	5.85348	6.76788	6.46339	7.34934	6.5646	7.15785	6.55241	6.92251	7.76086	6.95878	7.12734	6.6941	6.5777	6.95878	6.49295	6.7962	6.39796	6.40256	6.62552	6.70169	6.90301	6.58978	6.79148	6.97541	6.53173	6.95194
	4.92468	4.01037	5.12913	5.67687	5.04204	5.16452	5.073	5.56636	5.5474	4.76809	5.1788	5.11927	4.94141	4.67359	4.53451	4.38703	5.21333	5.52306	5.87257	5.51577	5.62924	5.71005	4.94428	5.21072	4.62629	5.28412	5.56948	5.20051	5.2344	4.79965	4.86733	5.49716	5.05308	4.05541	5.50481	5.57701	4.90465	6.10864	5.22373	5.15395	5.63919	5.75411	4.95841	4.97444	5.97924	5.72748	4.51219	5.3128	4.69728
	5.89087	5.34845	6.14443	5.83506	6.24968	6.67229	6.72505	6.18686	6.16152	6.30377	6.22668	6.30107	5.96089	6.083	6.11437	6.06861	6.17783	5.91905	5.78956	4.99026	5.95109	5.24022	6.21875	6.44822	6.78489	6.0243	6.32279	6.12796	6.30554	6.06471	5.66929	5.84793	6.67187	5.99	5.73124	6.4907	6.23983	6.25434	6.17594	6.28605	6.37812	6.20128	6.31018	6.72957	6.12859	6.88597	5.64712	6.7548	6.24311
	6.46387	5.88357	5.54417	5.4284	6.10245	5.66929	5.19977	5.70023	5.74857	5.66557	5.67443	6.41211	5.88812	6.07998	5.70852	5.57204	6.1882	6.06348	5.68697	5.56345	6.38843	5.66323	5.74659	5.77321	5.75361	6.04126	6.18491	5.25612	6.18973	5.33557	6.14838	6.03559	5.86033	6.5118	6.01334	6.08618	6.18584	6.24208	5.83775	5.72577	5.96872	5.46677	6.00208	5.66134	5.98552	5.79593	5.67176	6.20506	6.40008
	4.07017	4.68337	4.01436	4.02561	4.21345	4.22804	4.02278	4.02145	4.34602	4.40428	4.49335	4.1005	4.14623	4.50274	4.20111	4.01877	4.15639	4.26154	4.47027	4.03028	4.28111	4.04126	4.25369	4.02693	4.09108	4.16818	4.05004	4.13977	4.01257	4.41125	4.01514	4.01243	4.01175	4.02175	4.1788	4.30894	4.21047	4.03638	4.01091	4.1558	4.47671	4.0667	4.0372	4.37212	4.51926	4.81245	4.3018	4.11713	4.02312
	5.73098	6.52465	6.27307	5.71031	5.84392	6.35027	6.13238	5.91363	6.36977	6.06149	6.66	6.80515	6.55316	6.69187	6.59101	5.32739	6.43465	6.3073	5.76593	6.33456	5.99449	5.6913	6.114	6.42581	6.22733	6.09648	6.48755	5.60382	7.01289	6.03704	6.6923	7.11956	6.57644	5.65862	6.11337	6.76839	6.64876	5.76541	6.67748	6.4132	6.1441	6.1131	6.57883	6.31832	6.41463	5.44468	5.92427	6.46588	5.73048
	5.68726	6.10722	5.60193	5.61194	5.67843	5.13041	4.82751	5.73269	5.11984	5.67416	5.62366	5.60679	5.63112	5.28786	5.47101	5.50173	5.77911	5.06879	5.02002	5.33227	5.48401	5.39519	5.95633	5.33804	5.68458	5.67317	6.08325	5.52659	5.41701	5.70927	6.092	5.65791	5.93743	4.65782	5.6663	5.13685	5.94978	5.04972	5.6589	5.39582	5.95888	5.48822	5.27276	5.47101	5.63649	4.85943	5.76665	5.21163	6.435
	4.01451	4.00786	4.00837	4.00917	4.12271	4.00944	4.00972	4.00948	4.01084	4.00729	4.00974	4.03492	4.00952	4.06373	4.09806	4.01085	4.00737	4.03468	4.01558	4.01456	4.0101	4.0087	4.00876	4.01574	4.00833	4.01141	4.00914	4.00857	4.014	4.11375	4.00906	4.01715	4.01203	4.00819	4.10945	4.02455	4.00702	4.00809	4.01007	4.04701	4.01018	4.00909	4.00971	4.01599	4.00816	4.01002	4.01308	4.01191	4.03647
	4.50263	5.12819	4.83188	5.01559	5.03308	4.64926	4.6494	5.27762	4.77389	4.82977	4.91266	4.34466	4.85559	4.47209	4.46931	5.0645	4.21332	5.06502	4.00832	4.65782	4.46874	5.13838	5.51261	5.21849	5.50009	4.56532	4.73762	5.22084	4.75034	5.01337	4.77096	4.54296	5.01868	5.40538	4.0071	4.89144	4.60616	4.75627	4.00848	4.65365	4.96907	4.89952	4.58914	4.85618	4.47888	5.13444	4.48873	5.16544	5.11807
	5.31342	4.75156	5.56436	5.17303	4.72912	4.85182	5.09045	5.22562	4.79742	5.07844	4.63255	5.31259	4.94965	4.78889	4.86702	4.86254	4.97558	4.88735	4.78043	5.47547	5.08595	4.84779	4.59298	5.31528	4.93233	5.49088	5.05079	4.98675	4.90032	5.39644	5.04429	5.39501	5.15674	4.95378	4.85106	5.07277	5.13134	4.73368	5.1848	4.79236	4.94307	5.15862	5.42406	5.35663	5.32353	5.00137	5.01027	5.11855	5.3632
	7.3343	7.34192	7.29223	7.71003	7.49353	7.81667	7.31778	7.29443	7.51454	7.34419	7.49254	7.49871	7.40835	7.29746	6.94433	6.6617	7.37198	6.59101	8.06105	7.75072	6.88964	7.27693	7.29079	7.04451	7.17537	7.77854	7.55227	6.96872	7.22027	6.15368	6.00839	7.7452	7.25364	6.63451	6.71919	7.17666	6.30346	6.95724	6.2557	7.42647	6.69771	6.41176	7.40439	7.23574	6.26111	7.65879	6.06566	7.22418	6.17054
	6.60167	7.01166	6.96544	7.14793	6.92357	6.12738	6.74369	6.78537	6.31155	6.80859	6.73694	6.5399	6.70482	6.93128	7.08956	6.68872	6.55852	6.47781	6.36869	6.24342	6.45966	6.08212	6.5598	6.89227	6.7128	7.20423	6.16313	6.45116	7.22832	6.82291	6.58814	6.89429	6.23014	7.15855	6.69322	6.31192	6.97857	6.79773	7.29888	6.43387	6.66562	6.91731	6.25675	6.54813	6.89833	6.24667	6.54541	6.63495	7.02296
	5.90344	5.96731	6.15086	5.27133	5.48778	5.62436	5.57279	5.19741	5.35791	5.86002	5.10975	4.92938	5.4739	5.43714	5.50641	5.46723	5.85264	5.86465	5.5249	5.72067	5.26533	5.14403	5.43797	5.18421	5.11584	5.27802	5.41726	5.5958	5.64647	5.3577	5.50481	6.15552	5.34409	5.89174	5.34866	5.08919	5.57583	5.43191	5.36588	5.19624	5.39519	5.34722	4.88769	5.71031	5.33018	5.05364	5.15956	5.27108	5.89741
	6.41654	5.41635	5.55923	6.04126	5.47636	5.52914	5.83536	5.4725	5.68525	5.55092	5.54948	5.96817	6.2236	5.63501	4.9644	5.26434	5.44357	5.70877	6.32711	5.977	5.62997	5.60978	5.32438	5.21092	5.7039	5.9157	5.71653	5.63772	5.71301	5.37513	5.34634	6.27643	5.48377	5.2794	5.48978	5.33746	5.59201	5.86847	6.09256	5.7848	5.71752	5.88738	5.60978	5.2575	5.43167	6.09945	5.05166	5.60507	5.03819
	6.99424	7.54869	7.57126	7.36413	6.92785	6.46143	7.19897	6.86219	7.1091	7.03522	6.87517	6.63122	6.23827	6.25172	7.29815	7.01289	6.6617	6.55161	6.86219	6.40887	6.79874	6.7097	6.52151	7.41504	6.84828	6.94973	6.09137	6.81807	6.41581	6.81899	5.88661	7.04399	6.30695	7.19448	6.94169	6.12212	4.50727	7.06924	5.329	6.30981	6.54221	6.17879	6.24208	5.89851	6.11713	5.42861	6.81338	6.21967	7.25858
	5.62787	5.73687	5.8209	5.08296	5.19818	6.26076	4.33164	5.23648	5.42077	5.39112	5.13517	4.94445	5.18555	5.16377	5.21849	5.50873	5.32657	5.36759	5.04029	5.49987	5.66532	4.44778	5.23513	4.66127	5.2891	4.66425	5.10659	4.21986	5.03905	4.72614	5.32438	5.38678	5.67915	4.72955	5.09045	4.84036	5.05527	5.4748	5.45613	4.35475	4.66114	5.1715	4.46874	5.38923	6.21061	4.34156	5.20464	4.60973	5.86578
	5.42907	6.59101	5.63411	6.58978	6.21225	5.95978	5.85715	6.29498	5.19741	6.24108	5.26779	6.20728	6.5777	5.84392	4.95985	5.93633	4.88151	5.83302	4.64207	6.69549	5.87922	5.59341	5.58223	6.81574	5.68311	5.8413	5.06483	6.32147	6.59628	5.55233	4.78409	6.76412	5.75914	5.11202	4.6163	5.46257	5.72168	5.24102	5.95163	5.63524	6.07653	5.32373	5.52328	5.13383	4.56696	4.92338	5.93743	4.72729	4.49183
	5.01012	5.95306	5.47977	5.73788	5.03853	5.39203	5.37988	5.72379	5.1717	5.28928	4.92192	5.15656	5.52038	5.61169	5.32333	5.25121	4.94951	5.0735	5.69847	5.86904	5.51891	5.23686	4.86303	5.15395	4.80163	4.87726	4.65196	5.89057	6.16621	5.29803	4.45066	5.23648	5.17651	4.56228	4.4272	4.95146	5.28412	5.03256	5.64214	6.01451	5.20522	5.32171	5.25925	4.3775	5.22394	5.13499	4.7338	5.11638	4.33374
	4.90178	4.36781	4.92261	4.94563	4.54358	4.649	5.56704	5.52847	4.80862	4.82072	4.83665	4.78829	4.68829	4.37824	4.38853	4.27469	5.49665	5.25355	6.42507	5.32739	5.03099	4.79835	4.30911	4.64794	4.34208	5.31648	4.76851	5.15822	4.73226	5.42797	4.46221	6.08589	4.53438	4.87974	4.70026	4.42891	4.50523	5.60744	5.52538	4.77111	4.58255	5.90229	5.40496	4.80785	4.81086	4.38169	6.28672	4.58489	5.45373
	6.51831	6.47781	6.08648	6.36486	6.14286	6.00408	5.86465	5.91879	6.15241	6.22733	6.16087	6.31735	6.45687	6.28637	5.4646	5.8752	5.50505	5.83882	5.73762	5.14244	6.05755	5.68726	5.45437	7.00827	5.89174	6.38619	5.75049	6.03529	5.80585	6.2116	5.97128	5.53388	5.74707	5.43538	6.39347	5.99312	6.30034	5.15078	5.68549	6.42726	6.27981	6.07624	6.79572	5.14642	6.67976	5.68144	5.60792	5.54462	5.02275
	6.05457	5.89174	6.254	5.76665	5.90528	5.82178	5.67101	5.76336	5.59627	5.69339	4.99736	4.95213	5.45079	4.83251	5.68501	5.85241	4.81963	5.60602	5.50078	6.44271	5.93147	5.31219	5.1306	6.95994	5.69718	5.77419	5.01195	6.57069	4.03886	6.31155	4.24088	4.77852	5.16125	6.05579	4.89825	4.69382	4.13237	6.13667	4.01219	5.4992	5.6789	5.15917	4.78977	4.45916	4.22832	4.27011	5.89962	4.65646	6.30137
	5.55436	5.35921	5.54129	5.61709	5.58107	4.887	4.68034	5.18402	5.14498	5.84743	4.87023	4.7064	5.02105	5.09475	4.77005	5.38944	4.5789	5.52106	4.80444	5.69235	5.05543	5.17414	5.07083	4.38103	4.98523	4.45002	4.81441	4.74298	5.19131	5.18961	5.07596	6.00072	4.97777	5.80969	5.17433	4.51528	4.7467	4.38083	4.30989	4.71672	4.75429	4.80312	4.3205	5.33579	4.80149	4.58317	4.9513	4.44264	5.5341
	4.25094	4.65262	4.13627	4.83635	4.10996	4.16681	4.25566	4.74602	4.29207	4.57345	4.17415	4.10421	4.37298	4.12103	4.21145	4.32102	4.13065	4.5457	4.50782	4.66798	4.69932	4.10745	4.15576	5.37149	4.10822	4.3333	4.11883	5.11964	4.06798	4.88181	4.26762	4.44898	4.13472	4.59701	4.22093	4.21266	4.24299	4.41716	4.32655	4.29652	4.19533	4.55022	4.43488	4.08423	4.46233	4.26246	4.91675	4.11249	4.57161
	4.4758	5.49489	4.76229	4.77111	5.29944	5.23884	4.38161	4.35061	4.57024	6.16497	4.69059	4.38033	4.93824	4.68661	5.82525	5.50992	4.45866	5.29578	4.39396	4.14494	5.67868	4.42628	4.54322	6.4132	4.49483	5.86847	4.62592	7.18247	4.22876	6.7088	4.55444	4.42953	4.732	5.63867	5.22009	4.60628	4.54139	4.16091	4.01073	5.54997	5.06879	4.22396	4.71084	6.42946	4.13288	4.48115	6.43649	4.28079	4.31891
	4.71893	5.23513	5.09799	4.94107	4.85152	4.79049	4.71413	5.25694	4.71328	4.7385	4.78202	5.11181	4.712	4.50014	5.12161	4.99133	4.79141	4.83867	4.94563	4.65835	4.8153	4.49967	5.05346	5.34328	4.79579	4.87958	4.51482	4.90561	4.69138	5.16812	4.95396	5.19432	4.63968	5.30481	5.18608	4.92482	5.1545	4.70371	4.93186	4.90984	4.98326	5.42143	4.92243	4.57517	4.84746	4.67156	5.07083	4.96409	5.2732
	4.28095	4.22663	4.10335	4.13544	4.28561	4.38062	4.13166	4.17667	4.05069	4.13498	4.28383	4.08179	4.08315	4.14298	4.26429	4.20416	4.03465	4.20261	4.01175	4.13298	4.19279	4.06178	4.17926	4.49886	4.1484	4.36351	4.20693	4.64632	4.07682	4.75979	4.1418	4.49473	4.20293	4.38229	4.6068	4.1064	4.31578	4.11459	4.13905	4.34967	4.29676	4.04916	4.08746	4.6021	4.10651	4.23346	5.04886	4.0435	4.75919
	6.02115	5.63842	6.39055	6.25777	6.61731	4.8837	5.97671	6.12585	5.77419	6.49522	6.35449	5.97531	6.33945	5.91708	6.01164	6.83737	5.59745	5.91764	6.07528	6.63662	4.53947	5.17207	6.71325	6.11099	5.81159	5.36899	6.29532	6.26377	6.41618	6.69771	5.54392	5.57556	6.48482	6.89581	5.72142	6.0183	5.55946	4.86911	5.35514	6.0698	5.71776	6.48676	6.23014	6.49184	4.35248	6.72867	6.93565	6.07035	5.62812
	4.70873	4.35428	4.24693	4.50582	4.21597	4.26561	4.3703	4.1393	4.61013	4.37078	4.3607	4.40855	4.44475	4.40599	4.51891	4.60987	4.22614	4.34621	4.41946	4.36409	4.27011	4.87427	4.4824	4.46349	4.80266	4.18735	4.45614	4.60962	4.49619	5.19799	4.38402	4.1045	4.53937	4.12816	4.76202	4.47254	4.48	4.38892	4.38472	4.7989	4.5133	5.02961	4.37664	4.86927	4.30779	5.35387	4.45308	4.90769	4.24359
	4.00903	4.01339	4.01154	4.00931	4.01096	4.01087	4.732	5.77518	4.01362	4.21752	4.01258	4.24647	4.41371	4.009	4.01292	4.88417	4.04517	4.02621	4.00984	4.0117	4.0085	4.00948	4.00941	4.01108	4.37967	4.54507	4.00831	7.52412	4.01092	5.01195	4.01117	4.00894	4.28735	4.0076	4.0126	4.00986	4.01379	4.14304	4.02025	5.0841	4.0085	4.10034	5.15265	4.07073	4.01157	4.01216	4.01044	4.00959	5.4739
	5.15097	5.74326	6.07404	6.31599	5.96394	5.54342	6.19343	6.22798	5.50029	6.06539	5.96061	5.84181	6.26041	6.1051	6.25108	5.74659	5.53901	5.56368	6.05366	4.56934	5.56772	5.02961	5.41263	6.30271	5.3187	5.58921	5.34452	6.03322	6.20159	6.53837	5.42931	5.42184	5.88475	6.15206	5.38553	5.78354	5.70731	4.99374	5.08919	6.18364	6.16376	5.87408	5.95412	5.38882	5.23348	5.66532	5.79491	5.90528	5.77321
	4.10194	4.01038	4.0167	4.01589	4.01521	4.00994	4.01763	4.0108	4.9133	4.01271	4.01016	4.01357	4.01229	4.70511	4.01209	4.01659	4.00849	4.30946	4.8037	4.00858	4.00856	4.81814	4.12898	5.00282	4.35916	4.01176	4.19578	4.01017	4.01113	4.00936	4.01024	4.01162	4.0094	4.01186	4.00947	4.00947	4.01314	4.38033	4.01145	4.00989	4.00991	4.41498	4.01082	4.76429	4.00885	5.1588	4.04502	4.94497	4.00921
	4.01656	4.11488	4.61506	4.49642	5.17899	5.23188	4.09423	5.58394	4.18612	5.18589	4.97382	4.93781	4.60399	4.75201	5.1325	4.83439	4.20504	4.38775	4.50366	4.42379	4.29257	4.35597	4.84139	4.10627	4.71825	4.14618	5.2154	4.66196	4.60825	5.21224	5.12438	4.78532	4.69589	4.8696	4.01531	4.97396	4.58914	4.2123	4.64037	5.10811	5.7396	4.65743	5.31303	4.64913	4.019	4.73298	4.42637	4.80934	4.97978
	5.15007	4.75471	4.45088	4.63435	4.54923	4.40579	4.64807	4.85804	4.51642	4.51699	4.8599	4.45905	4.29873	4.2757	4.57679	4.31883	4.50761	5.08756	4.51867	4.73554	5.06522	4.81011	4.43455	4.66577	4.32889	4.93504	4.64529	4.42805	4.55504	4.72642	4.70974	5.09045	4.15719	4.58963	4.30284	4.21244	4.22992	5.18537	5.30004	4.71641	5.00846	5.23686	4.98758	4.06642	4.57666	4.51294	4.78846	4.32975	5.19168
	4.89591	4.34208	4.63567	4.55526	4.48605	4.72324	4.54901	4.97996	4.67087	4.52488	4.79385	4.83087	4.81351	4.21706	4.53839	4.60719	4.80058	4.87133	5.08881	4.76242	4.99817	4.54495	4.47648	4.82932	4.49439	5.25103	4.6941	5.22618	4.36599	4.62408	4.57492	4.70053	4.50761	4.42253	4.45319	4.60694	4.64207	5.17433	4.59701	4.88083	4.68977	4.84916	5.25318	4.67812	5.329	4.90003	4.69113	4.74831	4.48506
	5.46723	5.77396	5.65135	6.68462	6.34891	7.35797	6.96149	7.219	5.00168	4.35503	5.83595	6.37918	6.68015	5.02292	7.30849	6.87565	5.54808	5.07277	4.79079	6.76078	7.33125	5.91764	5.56614	7.19104	5.89116	6.9821	6.93565	7.20832	6.4995	7.01453	6.90516	4.85943	4.29056	7.08729	5.90664	6.82	5.17954	7.14821	4.93153	6.89376	6.67051	7.12376	5.48064	6.55241	5.15172	5.16105	8.48368	4.00721	5.29298
SARC (44 genes X 28 samples)
	4.99442	5.49287	5.19453	5.09799	4.01001	4.76809	4.55865	4.28178	4.90546	4.72729	4.91498	4.89971	5.4748	4.64794	5.00606	6.01888	5.74757	4.33079	5.751	5.18642	5.39179	4.87152	5.43818	5.5418	5.54621	6.16655	5.95771	5.21053
	7.58356	7.32209	7.42312	7.38771	7.75408	7.46419	7.22561	7.80412	7.20148	7.46693	7.50217	7.27693	7.47207	7.57126	7.47632	7.27905	7.54399	7.20148	7.34868	7.52866	7.55321	7.69174	7.26485	7.50728	7.42312	7.11645	7.09315	7.53216
	7.06102	6.95994	6.56061	7.05795	6.63576	6.71193	7.50992	6.52661	6.61774	7.10666	7.17087	5.98905	6.61358	6.57146	7.39237	7.01561	7.29369	7.3908	6.92459	7.42987	6.85224	6.85865	6.82427	7.00308	7.08609	7.16148	7.40197	7.22418
	7.49176	6.74781	7.22287	7.44144	7.74624	7.68967	7.97339	7.15906	7.368	7.5197	7.63106	7.99626	7.71113	7.19045	7.89281	7.91954	7.28858	7.49782	8.43068	7.91555	7.54299	7.38005	7.35872	7.20689	7.67176	7.45741	8.24047	7.49353
	5.81238	6.41545	6.87517	6.47217	6.87153	6.33287	6.77134	6.64342	6.08559	5.44337	6.16026	6.6964	6.94592	7.08017	6.50874	6.37114	6.32746	6.61774	6.37639	6.49874	5.63501	6.67006	6.05906	7.1602	5.71548	7.01166	6.40441	6.6874
	6.20892	6.81899	7.25364	7.18518	7.29223	6.62231	7.31851	6.06595	6.44306	5.65719	6.53494	6.34117	7.12861	6.95133	7.34868	7.64089	6.94592	8.26774	6.47524	6.85976	6.44973	6.99424	6.86995	7.19378	7.49006	8.25518	7.61923	7.80412
	5.15211	5.12054	5.19584	4.91449	4.70232	4.84008	5.5655	4.77506	4.77778	5.21776	5.71996	5.38116	4.61937	4.38813	5.77986	5.33427	5.62016	4.00839	4.92141	5.49716	5.1162	5.2579	4.75471	5.32007	4.61604	5.39069	4.83344	4.83528
	5.02572	6.17659	5.96257	6.71152	5.65669	5.15936	5.63548	6.54618	5.29833	5.41943	5.37946	4.6955	5.79799	5.74733	5.17786	5.85792	5.94111	6.97647	5.85425	6.08175	5.81071	5.79645	5.65942	4.85758	5.46784	6.00786	6.90669	5.79567
	5.28181	6.14959	5.80732	5.23112	4.26161	5.41613	4.96855	5.37743	4.4594	4.19084	4.75801	4.36733	4.80862	4.6073	5.2774	5.00945	5.22045	5.65378	4.53509	5.01695	6.26971	5.30761	5.13517	5.75259	5.51777	5.83905	5.74534	5.63548
	8.24697	7.52959	7.25096	7.17343	7.00485	7.5109	7.65146	7.57126	7.43659	7.63509	7.52675	7.12663	6.61902	7.93656	7.20423	6.72729	7.82276	7.12013	7.41256	7.30539	7.54586	7.86803	7.55415	7.65249	7.49092	6.99481	6.3949	7.22774
	5.81823	5.86904	6.12212	6.47069	6.2181	5.57254	6.37287	5.63721	6.39722	6.05579	6.45468	6.36451	6.3823	5.87489	6.52349	6.4269	6.46105	6.56499	7.4892	6.16408	5.91986	5.80863	6.20826	6.12764	6.49989	6.77859	6.48755	6.5125
	6.31701	5.97153	7.11956	7.14301	6.51403	6.45008	6.92408	6.43016	6.75296	6.44088	6.27509	6.45966	7.45651	6.19944	7.11391	7.34797	6.25434	7.36413	7.08668	6.67229	7.52153	6.85315	6.98723	7.22971	7.28641	7.77401	7.39485	7.39237
	6.4991	6.24278	6.39868	6.41948	6.29364	5.87462	6.15741	6.34925	6.43053	6.08325	6.03789	6.67144	5.87735	5.99874	6.16059	5.70625	6.44229	5.99287	5.50918	6.09531	6.50487	5.75785	6.07263	5.96116	6.37918	5.53589	5.92427	5.93237
	4.09645	4.20117	4.62239	4.07613	4.0941	4.09943	4.6974	4.35975	4.31209	4.39836	4.51376	4.16876	4.52964	4.13493	4.48605	4.83852	4.3254	4.88803	4.47603	4.10353	4.4606	4.10395	4.35792	4.38582	4.46887	4.82288	5.52061	4.649
	6.28145	6.67748	6.30202	6.5125	6.2099	5.93603	5.91519	6.40291	6.16811	6.33356	5.7451	6.19656	5.83275	6.48755	6.53334	5.50411	6.47333	4.01052	5.40452	6.30238	6.55852	6.32851	6.14838	6.32539	6.19565	6.22733	5.94111	6.13451
	6.29256	5.90859	5.66512	5.86415	6.47861	6.3465	5.25121	5.84077	5.64364	6.36831	6.29154	6.1039	6.12706	6.72232	5.55831	6.48562	5.57179	6.26872	5.6722	6.14316	6.3531	6.89062	6.60332	5.97726	5.57279	4.82782	5.44447	5.59485
	4.01019	4.01908	4.00787	4.01044	4.00758	4.0134	4.00778	4.01023	4.01491	4.06664	4.01199	4.00895	4.10395	4.00989	4.06106	4.14341	4.01689	4.00889	4.08371	4.0173	4.0095	4.01017	4.01684	4.01335	4.00882	4.00775	4.00844	4.03438
	4.66671	4.85834	5.56972	5.02466	4.77657	5.11726	5.87489	4.86319	4.75875	5.40142	5.17954	4.61427	6.3624	4.98276	5.35901	5.85348	5.12295	4.13852	6.05305	5.01868	4.97316	5.10811	5.0912	5.01318	5.41613	6.14479	5.2549	5.09279
	4.79173	4.89159	4.51985	4.64392	4.48216	4.84123	5.00168	4.8943	4.61988	4.48325	4.79156	4.57175	4.30962	4.65048	4.40407	4.33155	4.85575	4.70763	4.50307	4.62145	4.65809	5.19584	4.71328	5.05041	4.4824	4.40245	4.45571	4.70441
	5.48534	6.45574	5.77811	5.94439	5.60193	5.51101	5.66902	4.91348	5.64692	5.30741	4.9391	5.14193	5.32417	6.04827	5.75026	5.66929	5.66706	5.48401	4.63863	5.45547	5.04501	5.62997	5.37108	5.56319	5.32232	5.74932	5.18887	5.3663
	5.14823	4.72045	5.13211	5.20601	5.07493	5.16339	5.10207	5.28203	5.82337	5.1251	5.81044	4.18041	4.91218	5.40202	5.528	5.23384	4.98594	4.99719	5.04923	5.17342	5.01248	5.13343	5.31505	4.4158	4.65156	4.82413	5.0494	5.65942
	4.59754	4.57505	4.55311	4.76689	5.10333	4.87877	4.69262	4.69059	4.56024	4.60372	4.61555	4.54755	4.33036	4.73	4.49979	4.44091	4.55287	4.60987	4.49266	4.50285	5.07174	4.52078	4.9048	4.48775	4.35259	4.60962	4.51621	4.64366
	4.65995	5.06522	4.96688	4.9153	4.66142	4.91363	4.78651	4.61988	4.95858	4.90546	4.44253	4.8551	4.52347	4.80877	4.49886	4.67372	4.90294	4.70001	4.77897	4.85322	4.41092	4.4782	4.58513	4.55952	4.65143	4.88198	4.48873	4.43477
	5.41874	4.0497	6.01164	5.35493	4.15994	4.12591	4.10808	6.2554	4.02174	4.07863	4.03515	4.02002	4.65488	4.12364	4.06503	4.45973	4.10446	5.50689	4.64354	4.11851	4.18236	4.02145	4.05384	4.02095	4.08183	4.27134	4.11526	4.06569
	4.47659	4.1901	4.25133	4.21815	4.41145	4.54663	4.33381	4.30019	4.21151	4.22725	4.30442	4.21632	4.13602	4.20504	4.06916	4.27896	4.3477	4.38042	4.23163	4.07445	4.24532	4.26221	4.72166	4.1822	4.01903	4.01739	4.15822	4.12923
	4.5605	5.69339	4.37957	4.55035	4.42172	4.30119	4.01948	4.27486	4.75049	4.42881	4.14331	4.86161	4.01025	5.02412	4.30751	4.01117	4.51183	4.01281	4.98926	4.58404	4.42686	4.19768	4.08244	4.37364	4.01139	4.01165	4.61265	4.20564
	4.47006	4.32059	4.17579	4.01059	4.55962	4.09633	4.24685	4.12186	4.12117	4.16836	4.09319	4.03565	4.01038	4.46995	4.63795	4.46072	4.5409	4.63255	4.02739	4.46457	4.31313	4.01537	4.08102	4.17147	4.20895	4.59648	4.57505	4.22861
	4.77169	4.35296	4.52287	4.29789	4.38083	4.0434	4.39508	4.93974	4.21434	4.16222	4.10797	4.07603	4.45769	4.53027	4.54934	4.28897	4.36789	4.75243	4.1636	4.27111	4.10141	4.08423	4.25637	4.25254	4.36418	4.2677	4.27896	4.22935
	5.27699	5.05508	4.69032	4.9088	4.59648	5.09207	5.16507	4.87008	4.62844	5.29277	4.5958	4.40845	4.46189	4.90311	4.8446	4.65262	5.64878	4.34948	4.23859	4.67306	5.00353	5.38449	4.5779	4.71825	4.37967	4.58811	5.0366	5.24903
	6.10896	4.90899	4.67021	5.49873	4.42543	4.49183	5.74857	5.50689	4.03551	4.01496	4.02398	4.01225	4.13375	4.10077	4.22085	4.2566	4.88526	5.37705	4.34909	4.88244	4.37135	4.01308	4.02746	4.42412	4.10733	4.08004	4.36877	4.10893
	4.13009	4.26586	4.15188	4.41748	4.36896	4.34919	4.36237	4.1823	4.08024	4.19248	4.13702	4.16936	4.04267	4.56204	4.04875	4.16981	4.05296	4.3272	4.04752	4.29797	4.25681	4.30302	4.16017	4.18446	4.07172	4.23213	4.14984	4.17242
	4.21483	4.09906	4.04919	4.44602	4.02395	4.01412	4.25821	4.21706	4.02245	4.07121	4.12112	4.016	4.0404	4.0149	4.04294	4.04628	4.05151	4.33835	4.11254	4.05273	4.01519	4.01434	4.01532	4.01271	4.05468	4.01584	4.05515	4.10018
	4.68121	4.28644	4.38532	4.01208	4.01163	4.35859	4.34575	5.03064	4.25765	4.69179	4.34872	4.00973	4.10849	4.18158	4.04652	4.29856	4.19697	5.04955	4.25301	4.18889	4.22913	4.15159	4.07877	4.23247	4.00898	4.32684	4.01338	4.23227
	4.34844	4.48915	4.44613	4.71866	4.68311	4.47988	4.74891	4.51144	4.45055	4.44898	4.46985	4.36324	4.34244	4.55564	4.63177	4.50174	4.38229	4.66438	4.42412	4.41197	4.72311	4.38961	4.36255	4.26883	4.37957	4.66438	4.69905	4.65419
	4.09576	4.12941	4.07727	4.27074	4.22754	4.2147	4.41509	4.13962	4.08092	4.27839	4.28432	4.06626	4.00854	4.01217	4.01867	4.09054	4.11337	4.31004	4.01391	4.10463	4.18533	4.05378	4.10753	4.02921	4.01496	4.01555	4.10627	4.04563
	5.74154	5.60792	5.76102	4.97928	5.59108	6.32112	5.32438	5.26434	4.78875	4.80356	4.75599	5.87101	4.38542	6.49797	4.92659	5.07577	4.91218	5.65624	4.47934	5.05257	4.93218	5.68361	5.29414	5.26533	5.43714	5.39644	6.21706	5.34634
	4.06178	4.16153	4.12631	4.74269	4.08874	4.17015	4.34271	4.19133	4.45896	4.20856	4.72801	4.00991	4.68527	4.12761	4.3272	4.70273	4.19828	4.54804	4.42212	4.72729	4.25907	4.47614	4.48103	4.26238	4.1442	4.63501	4.59214	4.32711
	4.41322	4.01054	5.37921	4.00901	4.01858	4.00913	4.01369	4.00868	4.07632	4.01034	4.04976	4.00864	4.01062	4.00701	4.01059	4.01205	4.00892	4.01029	4.55275	4.07359	4.00927	4.02375	4.02753	4.26067	4.00773	4.0083	4.00798	4.01308
	6.88548	6.76788	6.54342	6.53612	6.85523	6.42129	6.78868	6.12307	6.82375	7.30328	5.99732	6.16469	6.09585	5.24594	6.56389	6.12307	6.66297	5.23405	7.18976	6.63241	6.55892	6.34192	6.03649	6.76788	5.73222	4.19504	6.09256	6.53291
	4.14124	4.01087	4.74137	4.01337	4.01624	4.31719	4.01625	4.00978	4.95539	4.0116	4.57098	4.00905	5.15529	4.16389	4.47544	4.02992	4.48251	4.01614	4.42585	4.39845	4.00987	4.45905	4.89348	4.88573	4.02773	4.07125	4.02964	4.01005
	5.00912	5.19489	4.61519	4.25829	4.78365	5.28513	5.07048	4.26594	5.80481	5.08226	4.97365	5.73222	4.31154	5.19414	4.52452	4.69629	5.02625	4.31129	5.32395	5.22009	5.20993	5.40903	4.78932	4.02221	4.08846	5.00656	5.22394	4.07455
	4.3097	4.02829	4.45175	4.56461	4.00941	4.01244	4.00782	4.6059	4.01293	4.00963	4.00742	4.05082	4.07669	4.0447	4.06533	4.03849	4.01137	4.94445	4.04423	4.02314	4.01154	4.00958	4.00961	4.00795	4.01279	4.01319	4.03383	4.01565
	4.44842	4.27814	4.4482	4.73938	4.55779	4.32298	4.89543	4.44273	4.56595	4.46964	4.72584	4.29527	4.42275	4.65419	5.24984	4.6045	4.46874	4.5236	4.88167	4.49254	4.57124	4.70722	4.65966	4.58637	4.50163	4.55804	4.45759	4.55346
	6.64566	6.37606	6.03295	7.50825	4.00698	4.32766	4.00809	8.02807	4.39596	4.00685	5.72352	4.19334	4.87055	4.25845	5.32822	5.27151	7.54586	5.73324	4.00869	6.85132	4.00706	4.04292	4.65143	4.00729	6.45542	4.00784	4.00809	4.08546
combined and normalized data for heatmap （D = 112 samples X 44 genes）
pheatmap(D,cluster_row=T, cluster_cols=F, clustering_distance_rows='euclidean',clustering_method = "ward", color = colorRampPalette(c("CornflowerBlue", "white", "firebrick3"))(200), fontsize=12, fontsize_row=8,labRow=NA, show_colnames = T,cellwidth = 1.5, cellheight = 8)
	-1.22598	-0.133275	-0.514193	-0.326928	0.14536	-1.0889	-0.592465	-0.0256324	-1.05326	-0.747862	0.209037	-1.29698	-0.618669	-1.41263	0.625246	-0.580073	0.0269546	-1.41545	0.0650641	-0.511125	-1.41647	-0.855649	-1.40918	-0.326928	-0.0335863	0.345334	0.357918	-0.835507	-0.933213	0.815966	0.569872	-0.169607	-0.538556	-0.798739	-1.4125	0.359187	-0.133275	-0.216887	-0.281758	0.408311	0.264155	-0.534182	-0.673159	-0.120955	-1.00354	1.44028	-1.04727	-0.87268	-0.89806
	-1.53403	-1.7373	-0.592375	-2.43991	-1.84711	0.136707	-1.17649	-0.522974	-0.521857	-1.42271	-0.171355	0.0889297	-0.626626	-1.84542	-0.691021	-1.13465	-0.211035	0.18512	-1.72687	-1.16459	-1.03722	-2.67004	-0.680522	0.180641	-1.25947	-0.106583	0.0438448	-0.344471	0.035249	-0.266296	-0.475915	0.538325	-0.160261	-0.335495	-1.58183	0.109971	-0.377643	0.639331	-0.811513	-0.742601	-0.381638	-0.400583	0.940325	-0.918138	0.166024	-2.12769	-0.507245	0.18512	-0.0632354
	-0.16864	-1.76092	-0.601075	-1.82681	-1.56713	-1.20785	-1.29467	-0.3623	-1.03522	-1.49497	-0.371645	-0.767822	-1.40177	-1.22579	0.0642245	-0.0487377	-0.631614	-1.05073	-0.364365	-1.68415	-0.866624	-1.30162	-0.0134263	0.192319	-0.947227	-2.45941	-0.62697	1.1045	-0.760643	0.527916	-0.877738	-1.62766	-0.413161	0.730179	-0.122635	-0.210285	-1.68627	-1.07856	-1.29889	0.318392	-0.0727454	-0.256177	0.819658	-0.234658	-1.20669	0.66591	-0.794236	0.486849	-1.82751
	-0.752557	0.142295	-0.907537	-1.64377	-1.41481	-0.603553	-1.38043	-1.74446	-2.10014	-1.57601	-0.798489	-1.28797	-2.71712	-1.26597	-0.0791233	0.338338	-1.79212	-0.91368	-2.64066	-0.501509	-0.2995	0.578553	-0.376997	-0.445354	-0.893806	0.226412	-0.931501	0.264654	0.10495	0.363806	-0.569522	-0.181273	-1.27631	-1.07992	0.139301	-0.340668	-0.720032	-1.02312	0.507901	0.143128	0.479645	0.592095	-1.09597	0.091639	-0.113627	0.949602	0.66709	0.122653	-1.63477
	-1.0201	-0.907832	-0.50578	-1.3252	0.290577	-0.814028	-0.361176	-0.901403	-0.25056	-1.4201	0.262704	-0.234597	-1.15071	-1.27806	-0.358696	-2.02825	-0.0409814	-1.61351	-0.0665065	-0.0353464	-1.61796	0.724766	-1.3399	-2.11014	0.340811	0.181323	-0.0673692	-2.11332	1.8784	-1.30456	-1.70572	-1.67417	0.240072	-0.658155	-0.184092	0.233978	-1.35494	1.07116	-0.0159684	-0.945882	0.0450433	-0.293567	-1.68739	0.418774	0.326585	-0.15365	-1.61653	-0.370096	0.00396929
	-1.2374	-1.23774	-1.62195	-0.759142	-0.246968	-0.391709	-0.934535	-1.42009	-0.445749	-0.757121	-1.2975	-1.2633	-0.732402	-0.70842	-1.25882	-0.557279	-0.782883	-0.597735	-0.247734	-0.546912	-0.869769	-0.457289	0.135617	0.10122	-0.289703	-0.963023	-0.700943	0.0274001	-0.620451	-0.330931	-1.04767	-1.70504	-1.05087	-0.781613	-1.11366	-0.718934	-0.811884	0.324445	-0.560126	-0.519587	-0.7124	-0.705731	-1.3629	-1.19313	-0.848021	-2.02312	-1.44484	-0.0318257	0.190846
	0.500716	-1.04913	-1.05034	-0.900034	-1.0509	-1.04928	-1.05045	-0.0424764	0.236533	-1.04789	-0.485029	0.191621	1.59187	-0.516076	-1.04387	-0.361234	-0.544046	-0.502154	-1.05066	-1.04888	-0.717616	-0.623652	-0.780212	0.100822	-0.0467875	-0.275893	-0.336987	-0.25764	-0.803223	-1.05161	-0.657664	-0.875406	-1.05207	1.90601	-0.956303	0.354803	-0.386895	-1.05325	-1.0453	0.171158	-0.574284	-0.427294	-0.14847	-0.590269	-1.05078	-1.04472	-0.9903	-0.972023	0.582981
	-0.673364	-1.2186	-0.594099	-0.577577	-0.316491	-0.346483	-1.33429	-1.40375	-1.03636	0.24154	-0.144624	-0.866661	-1.45136	-0.68389	-0.0990732	-0.734085	-0.729231	-0.806119	-0.476325	-1.26622	-1.10044	-0.0135047	-1.39722	0.724644	-1.06071	-0.617818	-0.244477	-0.182304	-0.0263247	0.0629598	-0.317402	-1.21174	-0.676468	-0.898299	-0.788514	-1.10703	-1.40227	-1.45049	-0.2847	-0.0252683	-0.447193	-1.01528	1.20806	-1.21574	-1.48259	-0.666714	0.319595	0.0610423	-0.0853207
	-0.720065	-0.739265	-0.798968	-0.529212	-0.821575	-0.900712	-0.742153	-0.787813	-0.615899	-0.803439	-0.743091	-0.240052	-0.820523	-0.774957	-0.785798	-0.751049	-0.886211	-0.868304	-0.496886	-0.851187	-0.635049	-0.281495	-0.790666	-0.548255	-0.859401	-0.756271	0.0430988	-0.0516095	-0.84312	-0.781989	-0.80086	-0.62105	-0.871341	0.449846	-0.184883	-0.290543	-0.860056	-0.823335	-0.677569	-0.838194	-0.819299	-0.71085	-0.856344	-0.747355	0.0837334	-0.670047	-0.411246	-0.322685	-0.321852
	-0.664177	-1.04427	0.056927	-0.29988	-0.60829	-0.0156297	-2.11517	-0.667741	-0.400737	-0.344023	0.0349521	0.462666	-0.316508	0.167025	0.125623	-0.872579	0.661095	-1.05239	-2.7261	0.720784	-1.8268	-1.80613	-0.424746	-1.87612	-0.177863	-0.743366	0.902066	-0.555401	0.546416	-0.578036	0.109333	1.66635	0.176703	0.489756	-0.31489	-0.531067	0.176703	-0.688472	-0.125251	-0.86489	-0.856336	-0.44225	-0.300782	0.0731211	-0.508624	-0.134028	0.207582	-0.616438	0.16399
	-0.915784	-2.16186	-0.637146	0.109356	-0.755841	-0.588916	-0.713642	-0.0412604	-0.0670926	-1.12919	-0.569452	-0.650584	-0.892986	-1.25798	-1.44753	-1.64852	-0.522395	-0.100263	0.376065	-0.110209	0.0444381	0.154571	-0.889063	-0.525942	-1.32244	-0.42591	-0.0370048	-0.539859	-0.493679	-1.08619	-0.993941	-0.135569	-0.740784	-2.10048	-0.125136	-0.0267431	-0.943082	0.697804	-0.50822	-0.60332	0.058003	0.214616	-0.869807	-0.847964	0.521444	0.178329	-1.47795	-0.38683	-1.2257
	-1.03035	-2.04171	-0.557581	-1.1344	-0.361338	0.426627	0.525016	-0.478462	-0.525706	-0.26049	-0.404211	-0.265513	-0.899796	-0.672117	-0.613631	-0.698952	-0.495301	-0.977811	-1.21924	-2.70957	-0.918067	-2.24352	-0.419006	0.00885411	0.636584	-0.78157	-0.225023	-0.588286	-0.257177	-0.706215	-1.44349	-1.11042	0.42585	-0.845512	-1.32799	0.0880613	-0.379699	-0.352643	-0.498832	-0.293516	-0.121864	-0.451572	-0.248531	0.533441	-0.587121	0.825055	-1.48482	0.58047	-0.373581
	1.23967	-0.18816	-1.02325	-1.30809	0.350396	-0.715383	-1.87064	-0.639258	-0.520329	-0.724532	-0.702745	1.11233	-0.176947	0.295123	-0.618862	-0.954664	0.56139	0.254528	-0.671879	-0.97581	1.05406	-0.730304	-0.525183	-0.459703	-0.507924	0.199844	0.553293	-1.732	0.565158	-1.5365	0.463421	0.1859	-0.245325	1.35761	0.131155	0.310378	0.555575	0.693969	-0.300883	-0.576418	0.0213657	-1.21369	0.103437	-0.734952	0.0627066	-0.403789	-0.709306	0.60288	1.08272
	-0.678643	1.66495	-0.891933	-0.848953	-0.131053	-0.0752813	-0.859768	-0.864833	0.375637	0.598315	0.938739	-0.562705	-0.387934	0.974606	-0.17821	-0.875081	-0.349113	0.0527477	0.850505	-0.831086	0.127573	-0.789122	0.0227497	-0.843916	-0.598714	-0.304068	-0.755585	-0.412636	-0.898778	0.624958	-0.888964	-0.899318	-0.90193	-0.863701	-0.263471	0.233936	-0.142418	-0.807774	-0.905109	-0.351356	0.875114	-0.69189	-0.804631	0.475376	1.03775	2.15831	0.206644	-0.499179	-0.858444
	-0.755103	0.824407	0.323721	-0.79623	-0.53034	0.477371	0.0437323	-0.391608	0.516163	-0.0973357	1.09376	1.38262	0.881141	1.15719	0.956461	-1.55828	0.645289	0.391848	-0.685532	0.446098	-0.230675	-0.834058	0.00716586	0.6277	0.232706	-0.0277145	0.750556	-1.00815	1.79605	-0.146004	1.15804	2.00833	0.927459	-0.899093	0.00591339	1.30947	1.07139	-0.686578	1.12855	0.602596	0.0670558	0.00535882	0.932215	0.413784	0.605451	-1.32486	-0.370431	0.707435	-0.756091
	0.107728	1.06218	-0.086201	-0.0634606	0.0876726	-1.15783	-1.84624	0.210987	-1.18187	0.0779535	-0.0368191	-0.0751562	-0.0198558	-0.799992	-0.383735	-0.313929	0.316478	-1.29787	-1.40873	-0.699061	-0.354198	-0.556063	0.719257	-0.685945	0.101648	0.0757074	1.0077	-0.257435	-0.50647	0.157751	1.02759	0.0410301	0.676305	-2.23191	0.0600873	-1.1432	0.704356	-1.34123	0.0432703	-0.554626	0.725051	-0.344629	-0.834308	-0.383735	-0.00766053	-1.7737	0.288155	-0.973245	1.80714
	-0.321933	-0.500179	-0.486285	-0.465074	2.57653	-0.457703	-0.450119	-0.456619	-0.420345	-0.515221	-0.449707	0.224744	-0.455608	0.996603	1.9163	-0.41993	-0.513049	0.218431	-0.293329	-0.320615	-0.440145	-0.477533	-0.476061	-0.289012	-0.487339	-0.404952	-0.46587	-0.48093	-0.335666	2.3365	-0.467866	-0.251178	-0.38833	-0.491248	2.22129	-0.0528279	-0.522629	-0.493805	-0.440822	0.548674	-0.438034	-0.467204	-0.450413	-0.282295	-0.491887	-0.442312	-0.360278	-0.391633	0.266421
	-0.948244	0.371056	-0.253865	0.133586	0.170469	-0.639007	-0.638715	0.686211	-0.376157	-0.258311	-0.083493	-1.28141	-0.203864	-1.01265	-1.01853	0.23673	-1.55841	0.237832	-1.99075	-0.62096	-1.01972	0.39255	1.1818	0.561515	1.15539	-0.816036	-0.452644	0.566464	-0.425832	0.128903	-0.382344	-0.863197	0.140103	0.95566	-1.99332	-0.12824	-0.729902	-0.413321	-1.99043	-0.629738	0.0354718	-0.111196	-0.765807	-0.202614	-0.998333	0.384253	-0.977572	0.449617	0.349709
	1.37329	-0.510751	2.21475	0.902527	-0.585983	-0.17456	0.625617	1.07888	-0.356958	0.585361	-0.90981	1.37049	0.153492	-0.385559	-0.123585	-0.138602	0.240434	-0.0554105	-0.41393	1.91667	0.61053	-0.188066	-1.0425	1.37952	0.0954147	1.96836	0.492646	0.27791	-0.0119181	1.65167	0.470845	1.64687	0.847919	0.167333	-0.177118	0.566334	0.762736	-0.570693	0.94199	-0.373937	0.131436	0.854196	1.74427	1.51818	1.40719	0.326903	0.356746	0.719844	1.54023
	0.949636	0.95833	0.901631	1.37833	1.13131	1.5	0.930782	0.904145	1.15529	0.960916	1.13018	1.13722	1.03412	0.907599	0.504693	0.182221	0.992621	0.101561	1.77883	1.42475	0.442286	0.884178	0.899988	0.618991	0.768299	1.4565	1.19833	0.532517	0.819524	-0.397416	-0.563189	1.41845	0.857603	0.151197	0.247813	0.769766	-0.226522	0.519415	-0.281015	1.0548	0.223307	-0.102954	1.0296	0.837177	-0.274842	1.31987	-0.497848	0.823993	-0.37818
	0.606463	1.14792	1.08688	1.32788	1.03158	-0.0199076	0.794029	0.849074	0.223325	0.879731	0.785109	0.524884	0.742694	1.04177	1.2508	0.721425	0.549482	0.442889	0.298775	0.133343	0.418921	-0.0796818	0.551164	0.990243	0.753232	1.40224	0.0273144	0.407693	1.43404	0.898644	0.588602	0.992917	0.115811	1.3419	0.727376	0.223807	1.10422	0.865385	1.52723	0.384857	0.690917	1.02331	0.150946	0.535758	0.998247	0.137641	0.532166	0.650411	1.16284
	1.70543	1.8497	2.26422	0.277845	0.766699	1.07516	0.958678	0.110902	0.473384	1.60739	-0.0870665	-0.494419	0.735348	0.652341	0.808766	0.720292	1.59071	1.61783	0.850535	1.29268	0.264298	-0.00963974	0.654215	0.0810903	-0.0733085	0.292961	0.607443	1.01065	1.12509	0.472919	0.805169	2.27476	0.442187	1.67902	0.452496	-0.133494	0.965545	0.640509	0.491392	0.108273	0.557589	0.449244	-0.588572	1.26927	0.410777	-0.213786	0.0254295	0.277296	1.69183
	2.32613	0.307745	0.596076	1.56881	0.42884	0.535356	1.1533	0.421043	0.850379	0.579309	0.576395	1.42132	1.93676	0.749004	-0.604299	0.000978925	0.36267	0.897845	2.14566	1.43914	0.738825	0.698088	0.122137	-0.106819	0.888016	1.31543	0.913505	0.754459	0.906397	0.224558	0.166461	2.04338	0.443784	0.0313648	0.455918	0.148538	0.66222	1.22012	1.67233	1.05127	0.915498	1.25828	0.698088	-0.0128143	0.338651	1.68624	-0.4282	0.688577	-0.455392
	0.892309	1.38954	1.40978	1.22403	0.83277	0.414487	1.07591	0.773891	0.995321	0.929062	0.785534	0.566761	0.214365	0.226423	1.16485	0.909037	0.594096	0.495361	0.773891	0.367357	0.716986	0.637142	0.468373	1.26969	0.761411	0.852398	0.0826207	0.734323	0.373575	0.735149	-0.101003	0.936927	0.275956	1.07189	0.845182	0.110202	-1.33799	0.959569	-0.601072	0.278521	0.486935	0.161018	0.21778	-0.0903353	0.105722	-0.511738	0.730116	0.197681	1.12937
	1.55067	1.75043	1.90444	0.552018	0.76318	2.71057	-0.824941	0.833365	1.17112	1.11678	0.647692	0.298169	0.740024	0.700117	0.800406	1.33232	0.99848	1.07366	0.473806	1.31609	1.61931	-0.612099	0.830886	-0.220826	0.929805	-0.215364	0.595326	-1.0298	0.471529	-0.101933	0.994456	1.10883	1.64465	-0.095678	0.565735	0.107395	0.501256	1.27014	1.23592	-0.782579	-0.221067	0.714274	-0.573676	1.11332	2.61866	-0.806762	0.775015	-0.315282	1.98669
	0.32815	1.86601	0.599521	1.86439	1.36471	1.03055	0.894722	1.47421	0.0215309	1.40287	0.114684	1.35813	1.8484	0.877209	-0.292878	0.999523	-0.396568	0.862781	-0.713481	2.00429	0.923939	0.545652	0.530852	2.16345	0.664381	0.87375	-0.153932	1.50926	1.87299	0.491278	-0.525509	2.09512	0.765	-0.0914828	-0.747577	0.372483	0.715426	0.0792505	1.01978	0.601018	1.18508	0.188728	0.452833	-0.0626118	-0.812891	-0.341148	1.00098	-0.60068	-0.912323
	0.357446	2.0801	1.21544	1.68699	0.409351	1.05515	1.03296	1.66124	0.652636	0.867442	0.196304	0.624971	1.28964	1.45645	0.929648	0.797881	0.24672	0.473239	1.61499	1.92661	1.28695	0.771677	0.088731	0.6202	-0.0234524	0.114723	-0.29688	1.96594	2.46951	0.88342	-0.664633	0.770976	0.661429	-0.460707	-0.707485	0.250269	0.858015	0.398444	1.51208	2.19236	0.713862	0.926693	0.812579	-0.798279	0.748061	0.585576	-0.147356	0.551562	-0.878228
	0.240099	-0.768682	0.279439	0.322937	-0.436608	-0.237456	1.4969	1.42404	0.0641059	0.0869586	0.11706	0.0256972	-0.163231	-0.748965	-0.729523	-0.944599	1.36391	0.90465	3.11787	1.04416	0.484202	0.0446896	-0.879573	-0.23946	-0.817285	1.02354	-0.0116844	0.724563	-0.0801677	1.23416	-0.59034	2.47711	-0.453991	0.19845	-0.14061	-0.653252	-0.509069	1.57322	1.4182	-0.00677012	-0.363001	2.13025	1.1907	0.0626398	0.068324	-0.742452	2.85651	-0.358575	1.28284
	1.53239	1.46958	0.862623	1.2944	0.950078	0.73483	0.518564	0.60254	0.964892	1.08109	0.978015	1.22071	1.4371	1.17266	-0.101899	0.534937	-0.0391718	0.478516	0.321548	-0.60157	0.817762	0.243437	-0.117771	2.29233	0.560587	1.32748	0.341512	0.78323	0.427374	1.0567	0.683953	0.00554057	0.336199	-0.147231	1.33877	0.717823	1.19432	-0.588637	0.2407	1.39118	1.16249	0.846754	1.96267	-0.595403	1.7828	0.234419	0.120379	0.0222095	-0.787212
	1.0065	0.816361	1.23937	0.670289	0.832168	0.734669	0.558613	0.66645	0.47134	0.584743	-0.22801	-0.280829	0.301461	-0.4205	0.57496	0.770435	-0.435548	0.482726	0.359831	1.45973	0.862753	0.139622	-0.0724243	2.0637	0.589176	0.679092	-0.210971	1.60917	-1.34725	1.30658	-1.11135	-0.483552	-0.0366339	1.00793	-0.343745	-0.582453	-1.23806	1.10237	-1.37839	0.357996	0.567829	-0.0390591	-0.470413	-0.856467	-1.12602	-1.07722	0.825563	-0.626077	1.29469
	1.8329	1.42618	1.80566	1.96364	1.88856	0.442043	0.0113469	1.06107	0.979698	2.44369	0.40709	0.0656577	0.721426	0.875016	0.19832	1.48918	-0.200064	1.76349	0.269978	2.12047	0.793082	1.04047	0.825172	-0.612442	0.646761	-0.468668	0.290756	0.141898	1.07627	1.07272	0.835867	2.76316	0.631225	2.36503	1.04087	-0.332656	0.14964	-0.612868	-0.760719	0.0871656	0.165463	0.26724	-0.738603	1.37737	0.263845	-0.191157	0.576052	-0.48405	1.79067
	-0.267207	0.92519	-0.607602	1.4706	-0.68571	-0.516959	-0.253206	1.20245	-0.14512	0.690166	-0.495162	-0.702779	0.095087	-0.652866	-0.384445	-0.0591635	-0.624293	0.607788	0.495355	0.970789	1.06384	-0.693163	-0.549768	3.05921	-0.690881	-0.0227066	-0.659372	2.31157	-0.810335	1.60557	-0.217685	0.320675	-0.612223	0.760109	-0.3563	-0.38086	-0.290817	0.226216	-0.0427531	-0.13191	-0.432278	0.621212	0.278825	-0.762083	0.3603	-0.233022	1.70927	-0.678192	0.684704
	-0.331898	1.02076	0.0483712	0.0600736	0.761334	0.680902	-0.456918	-0.498062	-0.206544	1.91017	-0.0468027	-0.458608	0.281904	-0.0520755	1.45925	1.0407	-0.354636	0.756474	-0.440518	-0.77105	1.2647	-0.397624	-0.24241	2.23964	-0.306631	1.51662	-0.132642	3.26071	-0.659796	2.63199	-0.227514	-0.393312	0.0081676	1.2116	0.656008	-0.158706	-0.244829	-0.749856	-0.949181	1.09386	0.455196	-0.666169	-0.0199248	2.26122	-0.787051	-0.324795	2.27056	-0.590731	-0.54014
	-0.276922	1.54596	1.06168	0.507516	0.191288	-0.0242219	-0.29389	1.62299	-0.296892	-0.207839	-0.0541348	1.11048	-0.301423	-1.04958	1.14509	0.685033	-0.0209669	0.145932	0.523638	-0.490862	0.0633772	-1.05124	0.904418	1.92789	-0.00552668	0.290379	-0.997725	0.382321	-0.374214	1.30933	0.553056	1.40186	-0.556792	1.79204	1.37275	0.45014	1.26125	-0.330669	0.47501	0.397258	0.656505	2.20388	0.441714	-0.784628	0.176964	-0.444227	0.965775	0.588829	1.68043
	0.308717	0.0297908	-0.603118	-0.438368	0.332643	0.820443	-0.457776	-0.226717	-0.873493	-0.440752	0.323492	-0.713805	-0.706833	-0.399678	0.223175	-0.085529	-0.955863	-0.0935164	-1.07341	-0.450984	-0.14392	-0.816561	-0.213372	1.42747	-0.371858	0.732552	-0.0713464	2.18457	-0.739358	2.76713	-0.405711	1.40628	-0.0918448	0.829003	1.98169	-0.58746	0.487501	-0.545399	-0.419831	0.661545	0.389894	-0.881337	-0.684727	1.95754	-0.586888	0.0648917	4.25129	-0.910391	2.76407
	0.303544	-0.236311	0.824586	0.637296	1.14444	-1.30087	0.24086	0.451225	-0.0448108	0.97223	0.773722	0.238879	0.752511	0.156742	0.29012	1.45484	-0.294097	0.157533	0.379884	1.17167	-1.78641	-0.89411	1.27976	0.430267	0.00794403	-0.616355	0.69026	0.64576	0.860736	1.25785	-0.369607	-0.32498	0.957556	1.53727	-0.119243	0.299515	-0.347688	-1.32144	-0.63589	0.372156	-0.1244	0.960294	0.59833	0.967453	-2.05016	1.30151	1.59346	0.372943	-0.250842
	0.672929	-0.430785	-0.76507	0.0410909	-0.861471	-0.706904	-0.380914	-1.1002	0.365896	-0.37939	-0.410777	-0.261786	-0.149065	-0.269778	0.0818664	0.365101	-0.829797	-0.455917	-0.227812	-0.400222	-0.692883	1.1884	-0.031845	-0.0907068	0.965423	-0.950579	-0.113605	0.364305	0.0111096	2.19641	-0.338187	-1.20856	0.14555	-1.13489	0.838851	-0.0625417	-0.0393146	-0.322923	-0.335989	0.953707	0.0643956	1.67211	-0.361142	1.17283	-0.575558	2.68181	-0.123121	1.29248	-0.775453
	-0.466179	-0.460304	-0.462791	-0.465803	-0.463573	-0.463703	0.509361	1.91697	-0.459989	-0.18485	-0.461384	-0.145792	0.0798693	-0.46622	-0.460931	0.714695	-0.417412	-0.442997	-0.465091	-0.462576	-0.466902	-0.465569	-0.465672	-0.46342	0.0339362	0.257126	-0.467152	4.27691	-0.463626	0.887109	-0.463299	-0.466302	-0.0906233	-0.468104	-0.46136	-0.465055	-0.459758	-0.285359	-0.451043	0.984461	-0.46689	-0.34297	1.07697	-0.38293	-0.46276	-0.461958	-0.464282	-0.465431	1.51044
	-1.3472	-0.298964	0.286469	0.714675	0.0916056	-0.652634	0.497768	0.55892	-0.728977	0.271157	0.085719	-0.124533	0.616322	0.341441	0.599811	-0.293057	-0.660449	-0.616785	0.250407	-2.37659	-0.609639	-1.562	-0.884124	0.691182	-1.05035	-0.571603	-1.00467	0.214231	0.512222	1.10825	-0.854589	-0.867815	-0.0485483	0.424549	-0.932086	-0.227665	-0.362579	-1.62548	-1.45655	0.48044	0.445256	-0.0674308	0.0742332	-0.926253	-1.20119	-0.436891	-0.207543	-0.0122134	-0.245958
	-0.378353	-0.64799	-0.629379	-0.631767	-0.633774	-0.649286	-0.626643	-0.646753	2.01102	-0.641132	-0.648643	-0.638594	-0.642391	1.3979	-0.642976	-0.6297	-0.653581	0.232756	1.68825	-0.653296	-0.65337	1.73078	-0.298742	2.27463	0.379135	-0.643937	-0.102009	-0.648618	-0.645782	-0.650998	-0.648406	-0.644357	-0.65088	-0.643636	-0.65067	-0.65068	-0.639881	0.441472	-0.644842	-0.649443	-0.649388	0.54351	-0.646702	1.57218	-0.652503	2.73397	-0.545996	2.10427	-0.651458
	-1.52725	-1.32592	-0.301711	-0.544652	0.853043	0.961346	-1.3682	1.68224	-1.18003	0.867168	0.432911	0.359173	-0.324374	-0.0212839	0.757836	0.147411	-1.14129	-0.767165	-0.529813	-0.693373	-0.962055	-0.832248	0.161748	-1.34354	-0.0904122	-1.26183	0.9276	-0.205677	-0.315653	0.921126	0.741223	0.0469304	-0.136186	0.219514	-1.5298	0.433212	-0.354789	-1.12643	-0.249888	0.707895	2.00098	-0.214951	1.12751	-0.231937	-1.52225	-0.0602441	-0.688085	0.0961139	0.445119
	1.5514	0.574083	-0.176953	0.276561	0.0661575	-0.288406	0.310495	0.829515	-0.0149313	-0.0135339	0.834119	-0.156746	-0.553066	-0.609997	0.134293	-0.503369	-0.0367202	1.39687	-0.00939127	0.526704	1.34166	0.711046	-0.217325	0.354241	-0.478502	1.01986	0.303623	-0.233382	0.0805263	0.504163	0.462937	1.40402	-0.902927	0.166031	-0.542889	-0.766349	-0.723155	1.63865	1.92211	0.479412	1.20136	1.76594	1.14974	-1.12732	0.133971	-0.0235405	0.657521	-0.476371	1.65426
	0.842879	-1.39709	-0.20965	-0.534859	-0.814789	0.144521	-0.56015	1.18283	-0.0672931	-0.657744	0.430104	0.579826	0.50963	-1.90275	-0.603106	-0.324849	0.457315	0.743487	1.62308	0.302981	1.25651	-0.576564	-0.853508	0.573566	-0.781056	2.27918	0.0266709	2.17868	-1.30036	-0.256541	-0.455352	0.0526752	-0.727597	-1.07169	-0.947689	-0.325867	-0.183787	1.96898	-0.366026	0.781924	0.00914867	0.653834	2.28787	-0.0379537	2.59453	0.859546	0.0146622	0.245911	-0.818788
	-0.339099	-0.0704452	-0.177836	0.727181	0.43314	1.31695	0.96968	1.19523	-0.746868	-1.31325	-0.0161459	0.459649	0.723269	-0.728261	1.27361	0.894497	-0.268282	-0.684599	-0.931574	0.79389	1.29355	0.0554005	-0.252468	1.17074	0.0322128	0.987738	0.947052	1.18587	0.565037	1.01614	0.920349	-0.871456	-1.36972	1.07987	0.0457693	0.845754	-0.591079	1.13323	-0.808307	0.910358	0.714823	1.11181	-0.327352	0.611381	-0.615445	-0.607273	2.30293	-1.6179	-0.491724
[truncated: 63 more columns]

## Sheet: Fig 4d
Normalized expression levels of ACSS1, PTPN12 and CDH1
ACSS1	1	1.00245	1.00111	0.999104	0.999742	0.999812	0.993658	0.980899	0.962993	0.949236	0.946191	0.949507	0.964501	0.981111	0.991387	0.994228	0.990936	0.984336	0.98392	0.997557	1.01477	1.02719	1.02469	1.01446	0.994203	0.972089	0.965147	0.97526	1.00144	1.024	1.04366	1.05715	1.06462	1.06119	1.05309	1.0406	1.03093	1.02873	1.03162	1.0363	1.03141	1.01764	1.00794	1.00724	1.01556	1.0352	1.05692	1.07064	1.06822
PTPN12	1	1.00116	1.0047	1.00761	1.0031	0.994498	0.984246	0.975942	0.972038	0.973549	0.979602	0.991657	1.00616	1.01926	1.03016	1.03258	1.03132	1.02974	1.03007	1.02745	1.02474	1.02371	1.02746	1.03036	1.02866	1.02368	1.01465	1.00584	0.997695	0.993035	0.988568	0.987227	0.988106	0.990613	0.992002	0.994753	0.99661	0.999091	1.00037	1.00449	1.01047	1.01568	1.01572	1.00994	0.999634	0.985659	0.978088	0.976338	0.989556
CDH1	1	1.00211	1.00612	1.00805	1.0054	0.99903	0.988713	0.97717	0.970384	0.97087	0.979401	0.994081	1.0113	1.02574	1.03544	1.03741	1.03361	1.0243	1.01389	1.00833	1.00647	1.00588	1.00733	1.00939	1.0134	1.01616	1.01152	0.999084	0.984271	0.974437	0.976354	0.994399	1.0236	1.05458	1.07351	1.07957	1.07164	1.05317	1.02824	1.00986	1.00093	1.00459	1.01264	1.02228	1.02749	1.02054	1.0028	0.978078	0.960893
[truncated: 53 more columns]

[truncated: 10 more sheets: Fig 4e, Fig 4b, Fig 4c, Fig 5a, Fig 5b, Fig 5d, Fig 6a, Fig 6b, Fig 6c, Fig 7b]
